# Supplementary material for: N-(3-Chloro-4-eth­oxy-1-methyl-1H-indazol-5-yl)-4-meth­oxy­benzene­sulfonamide
Source: Acta Crystallogr Sect E Struct Rep Online. 2014 May 17;70(Pt 6):o679. doi: 10.1107/S1600536814010800 (PMC4051022; doi:10.1107/S1600536814010800)
Supplement: Supplementary file 1 [file e-70-0o679-sup1.cif]

##############################################################################
#                                                                            #
# This CIF contains the data in a paper accepted for publication in          #
# Acta Crystallographica Section E. It conforms to the requirements of       #
# Notes for Authors for Acta Crystallographica Section E, and has been       #
# peer reviewed under the auspices of the IUCr Commission on Journals.       #
#                                                                            #
# Full details of the Crystallographic Information File format               #
# are given in the paper "The Crystallographic Information File (CIF):       #
# a New Standard Archive File for Crystallography" by S. R. Hall, F. H.      #
# Allen and I. D. Brown [Acta Cryst. (1991), A47, 655-685].                  #
#                                                                            #
# The current version of the core CIF dictionary is obtainable from          #
# ftp://ftp.iucr.org/pub/cif_core.dic.                                       #
#                                                                            #
# Software is freely available for graphical display of the structure(s)     #
# in this CIF. For information consult the CIF software page                 #
# http://www.iucr.org/resources/cif/software.                                #
#                                                                            #
# This file may be used for bona fide research purposes within the           #
# scientific community so long as proper attribution is given to the journal # 
# article from which it was obtained.                                        #
#                                                                            #
##############################################################################
data_I
_audit_creation_method     SHELXL-97
_journal_date_recd_electronic     2014-05-07
_journal_date_accepted     2014-05-11
_journal_name_full     'Acta Crystallographica, Section E'
_journal_year     2014
_journal_volume     70
_journal_issue      6
_journal_page_first     o679
_journal_page_last     o679
_journal_paper_category     QO
_journal_paper_doi     10.1107/S1600536814010800
_journal_coeditor_code     RZ5125
_publ_contact_author_name     'Abdellah Hannioui'
_publ_contact_author_address
;
Laboratoire de Chimie Organique et Analytique,
Universit\'e Sultan Moulay Slimane,
Facult\'e des Sciences et Techniques, B\'eni-Mellal, BP 523, Morocco
;
_publ_contact_author_email     'a_hannioui@yahoo.fr'
_publ_contact_author_fax     '212 537 77 54 40'
_publ_contact_author_phone     '212 537 77 54 40'
_publ_section_title
;\
<i>N</i>-(3-Chloro-4-ethoxy-1-methyl-1<i>H</i>-indazol-5-yl)-4-\
methoxybenzenesulfonamide
;
loop_
    _publ_author_name
    _publ_author_address
    'Chicha, Hakima'
;
Laboratoire de Chimie Organique et Analytique,
Universit\'e Sultan Moulay Slimane,
Facult\'e des Sciences et Techniques, B\'eni-Mellal, BP 523, Morocco
;
    'Rakib, El Mostapha'
;
Laboratoire de Chimie Organique et Analytique,
Universit\'e Sultan Moulay Slimane,
Facult\'e des Sciences et Techniques, B\'eni-Mellal, BP 523, Morocco
;
    'Hannioui, Abdellah'
;
Laboratoire de Chimie Organique et Analytique,
Universit\'e Sultan Moulay Slimane,
Facult\'e des Sciences et Techniques, B\'eni-Mellal, BP 523, Morocco
;
    'Saadi, Mohamed'
;
Laboratoire de Chimie du Solide Appliqu\'ee,
Facult\'e des Sciences, Universit\'e Mohammed V-Agdal
Avenue Ibn Battouta, BP. 1014, Rabat, Morocco
;
    'El Ammari, Lahcen'
;
Laboratoire de Chimie du Solide Appliqu\'ee,
Facult\'e des Sciences, Universit\'e Mohammed V-Agdal
Avenue Ibn Battouta, BP. 1014, Rabat, Morocco
;
_database_code_depnum_ccdc_archive     'CCDC 1002205'
_chemical_name_systematic
;\
<i>N</i>-(3-Chloro-4-ethoxy-1-methyl-1<i>H</i>-indazol-5-yl)-4-methoxy\
benzenesulfonamide
;
_chemical_name_common     ?
_chemical_formula_moiety     'C17 H18 Cl N3 O4 S'
_chemical_formula_sum     'C17 H18 Cl N3 O4 S'
_chemical_formula_iupac     'C17 H18 Cl N3 O4 S'
_chemical_formula_weight     395.85
_chemical_melting_point     382
_symmetry_cell_setting     triclinic
_symmetry_space_group_name_H-M     'P -1'
_symmetry_space_group_name_Hall     '-P 1'
loop_
    _symmetry_equiv_pos_as_xyz
    'x, y, z'
    '-x, -y, -z'
_cell_length_a     8.5296(9)
_cell_length_b     8.6165(9)
_cell_length_c     12.9821(14)
_cell_angle_alpha     91.810(6)
_cell_angle_beta     102.566(5)
_cell_angle_gamma     100.514(5)
_cell_volume     913.10(17)
_cell_formula_units_Z     2
_cell_measurement_reflns_used     4353
_cell_measurement_theta_min     2.49
_cell_measurement_theta_max     27.88
_cell_measurement_temperature     296(2)
_exptl_crystal_description     block
_exptl_crystal_colour     colourless
_exptl_crystal_size_max     0.40
_exptl_crystal_size_mid     0.36
_exptl_crystal_size_min     0.31
_exptl_crystal_density_diffrn     1.440
_exptl_crystal_density_meas     ?
_exptl_crystal_density_method     'not measured'
_exptl_crystal_F_000     412
_exptl_absorpt_coefficient_mu     0.352
_exptl_absorpt_correction_type     multi-scan
_exptl_absorpt_process_details     '(SADABS; Bruker, 2009)'
_exptl_absorpt_correction_T_min     0.6934
_exptl_absorpt_correction_T_max     0.7466
_exptl_special_details     ?
_diffrn_ambient_temperature     296(2)
_diffrn_radiation_type     MoK\a
_diffrn_radiation_wavelength     0.71073
_diffrn_radiation_source     'fine-focus sealed tube'
_diffrn_radiation_monochromator     graphite
_diffrn_measurement_device_type     'Bruker X8 APEX Diffractometer'
_diffrn_measurement_method     '\f and \w scans'
_diffrn_reflns_number     20149
_diffrn_reflns_av_R_equivalents     0.0223
_diffrn_reflns_av_sigmaI/netI     0.0159
_diffrn_reflns_theta_min     2.49
_diffrn_reflns_theta_max     27.88
_diffrn_reflns_theta_full     27.88
_diffrn_measured_fraction_theta_max     0.999
_diffrn_measured_fraction_theta_full     0.999
_diffrn_reflns_limit_h_min     -11
_diffrn_reflns_limit_h_max     11
_diffrn_reflns_limit_k_min     -11
_diffrn_reflns_limit_k_max     11
_diffrn_reflns_limit_l_min     -17
_diffrn_reflns_limit_l_max     17
_refine_special_details
;
Refinement of <i>F</i>^2^ against all reflections. The weighted <i>R</i>-factor
<i>wR</i> and goodness of fit <i>S</i> are based on <i>F</i>^2^, conventional
<i>R</i>-factors <i>R</i> are based on <i>F</i>, with <i>F</i> set to zero for
negative <i>F</i>^2^. The threshold expression of <i>F</i>^2^ >
\s(<i>F</i>^2^) is used only for calculating <i>R</i>-factors(gt) <i>etc</i>.
and is not relevant to the choice of reflections for refinement.
<i>R</i>-factors based on <i>F</i>^2^ are statistically about twice as large
as those based on <i>F</i>, and <i>R</i>- factors based on all data will be
even larger.
;
_reflns_number_total     4353
_reflns_number_gt     3825
_reflns_threshold_expression     >2sigma(I)
_refine_ls_structure_factor_coef     Fsqd
_refine_ls_matrix_type     full
_refine_ls_R_factor_all     0.0497
_refine_ls_R_factor_gt     0.0441
_refine_ls_wR_factor_gt     0.1226
_refine_ls_wR_factor_ref     0.1282
_refine_ls_goodness_of_fit_ref     1.037
_refine_ls_restrained_S_all     1.037
_refine_ls_number_reflns     4353
_refine_ls_number_parameters     235
_refine_ls_number_restraints     0
_refine_ls_hydrogen_treatment     constr
_refine_ls_weighting_scheme     calc
_refine_ls_weighting_details
         'calc w=1/[\s^2^(Fo^2^)+(0.0649P)^2^+0.4317P] where P=(Fo^2^+2Fc^2^)/3'
_atom_sites_solution_hydrogens     geom
_atom_sites_solution_primary     direct
_atom_sites_solution_secondary     difmap
_refine_ls_shift/su_max     0.001
_refine_ls_shift/su_mean     0.000
_refine_diff_density_max     0.509
_refine_diff_density_min     -0.620
_refine_ls_extinction_method     none
_refine_ls_extinction_coef     ?
loop_
    _atom_type_symbol
    _atom_type_description
    _atom_type_scat_dispersion_real
    _atom_type_scat_dispersion_imag
    _atom_type_scat_source
    'C' 'C' 0.0033 0.0016
                         'International Tables Vol C Tables 4.2.6.8 and 6.1.1.4'
    'H' 'H' 0.0000 0.0000
                         'International Tables Vol C Tables 4.2.6.8 and 6.1.1.4'
    'N' 'N' 0.0061 0.0033
                         'International Tables Vol C Tables 4.2.6.8 and 6.1.1.4'
    'O' 'O' 0.0106 0.0060
                         'International Tables Vol C Tables 4.2.6.8 and 6.1.1.4'
    'S' 'S' 0.1246 0.1234
                         'International Tables Vol C Tables 4.2.6.8 and 6.1.1.4'
    'Cl' 'Cl' 0.1484 0.1585
                         'International Tables Vol C Tables 4.2.6.8 and 6.1.1.4'
_computing_data_collection     'APEX2 (Bruker, 2009)'
_computing_cell_refinement     'SAINT (Bruker, 2009)'
_computing_data_reduction     'SAINT (Bruker, 2009)'
_computing_structure_solution     'SHELXS97 (Sheldrick, 2008)'
_computing_structure_refinement     'SHELXL97 (Sheldrick, 2008)'
_computing_molecular_graphics     'ORTEP-3 for Windows (Farrugia, 2012)'
_computing_publication_material
                               'PLATON (Spek, 2009) and publCIF (Westrip, 2010)'
loop_
    _atom_site_type_symbol
    _atom_site_label
    _atom_site_fract_x
    _atom_site_fract_y
    _atom_site_fract_z
    _atom_site_U_iso_or_equiv
    _atom_site_adp_type
    _atom_site_calc_flag
    _atom_site_refinement_flags
    _atom_site_occupancy
    _atom_site_symmetry_multiplicity
    _atom_site_disorder_assembly
    _atom_site_disorder_group
    C C1 0.5956(2) 1.2540(2) 0.53435(14) 0.0465(4) Uani d . 1 1 . .
    C C2 0.6304(2) 1.16538(19) 0.62328(12) 0.0362(3) Uani d . 1 1 . .
    C C3 0.4744(2) 1.0918(2) 0.63444(13) 0.0398(4) Uani d . 1 1 . .
    C C4 0.4514(2) 0.9921(2) 0.71502(15) 0.0442(4) Uani d . 1 1 . .
    H H4 0.3477 0.9433 0.7215 0.053 Uiso calc R 1 1 . .
    C C5 0.5905(2) 0.9706(2) 0.78353(14) 0.0415(4) Uani d . 1 1 . .
    H H5 0.5805 0.9040 0.8377 0.050 Uiso calc R 1 1 . .
    C C6 0.7494(2) 1.04510(19) 0.77578(12) 0.0360(3) Uani d . 1 1 . .
    C C7 0.77174(19) 1.14377(19) 0.69596(12) 0.0345(3) Uani d . 1 1 . .
    C C8 0.1867(2) 1.0920(3) 0.53266(18) 0.0650(6) Uani d . 1 1 . .
    H H8A 0.1396 1.1448 0.4730 0.098 Uiso calc R 1 1 . .
    H H8B 0.1465 1.1199 0.5929 0.098 Uiso calc R 1 1 . .
    H H8C 0.1567 0.9795 0.5164 0.098 Uiso calc R 1 1 . .
    C C9 1.0146(4) 1.3349(4) 0.7609(3) 0.1024(13) Uani d . 1 1 . .
    H H9A 1.0714 1.2835 0.8190 0.123 Uiso calc R 1 1 . .
    H H9B 0.9409 1.3902 0.7881 0.123 Uiso calc R 1 1 . .
    C C10 1.1304(4) 1.4471(4) 0.7272(3) 0.0911(10) Uani d . 1 1 . .
    H H10A 1.1881 1.5222 0.7854 0.137 Uiso calc R 1 1 . .
    H H10B 1.0757 1.5013 0.6710 0.137 Uiso calc R 1 1 . .
    H H10C 1.2066 1.3947 0.7023 0.137 Uiso calc R 1 1 . .
    C C11 0.8443(2) 0.6987(2) 0.84226(13) 0.0404(4) Uani d . 1 1 . .
    C C12 0.7169(2) 0.6368(2) 0.75581(14) 0.0463(4) Uani d . 1 1 . .
    H H12 0.7098 0.6828 0.6915 0.056 Uiso calc R 1 1 . .
    C C13 0.6019(3) 0.5074(2) 0.76605(16) 0.0497(4) Uani d . 1 1 . .
    H H13 0.5163 0.4665 0.7087 0.060 Uiso calc R 1 1 . .
    C C14 0.6129(2) 0.4373(2) 0.86199(16) 0.0468(4) Uani d . 1 1 . .
    C C15 0.7421(3) 0.4963(2) 0.94719(15) 0.0517(5) Uani d . 1 1 . .
    H H15 0.7518 0.4475 1.0106 0.062 Uiso calc R 1 1 . .
    C C16 0.8564(2) 0.6281(2) 0.93729(14) 0.0477(4) Uani d . 1 1 . .
    H H16 0.9417 0.6694 0.9947 0.057 Uiso calc R 1 1 . .
    C C17 0.4980(3) 0.2324(3) 0.9591(2) 0.0686(6) Uani d . 1 1 . .
    H H17A 0.4045 0.1478 0.9498 0.103 Uiso calc R 1 1 . .
    H H17B 0.4982 0.3051 1.0167 0.103 Uiso calc R 1 1 . .
    H H17C 0.5963 0.1898 0.9744 0.103 Uiso calc R 1 1 . .
    N N1 0.36396(19) 1.1398(2) 0.55635(13) 0.0501(4) Uani d . 1 1 . .
    N N2 0.4375(2) 1.2384(2) 0.49460(13) 0.0539(4) Uani d . 1 1 . .
    N N3 0.89007(18) 1.02121(17) 0.85304(11) 0.0404(3) Uani d . 1 1 . .
    H H3N 0.8863 1.0326 0.9184 0.048 Uiso d R 1 1 . .
    O O1 0.92080(15) 1.21799(16) 0.68322(10) 0.0452(3) Uani d . 1 1 . .
    O O2 1.01006(18) 0.87771(18) 0.73054(11) 0.0539(3) Uani d . 1 1 . .
    O O3 1.11721(16) 0.89209(18) 0.92468(11) 0.0527(3) Uani d . 1 1 . .
    O O4 0.4905(2) 0.31318(18) 0.86454(14) 0.0643(4) Uani d . 1 1 . .
    S S1 0.98089(5) 0.87464(5) 0.83452(3) 0.04091(13) Uani d . 1 1 . .
    Cl Cl1 0.73113(8) 1.37072(8) 0.47676(5) 0.0764(2) Uani d . 1 1 . .
loop_
    _atom_site_aniso_label
    _atom_site_aniso_U_11
    _atom_site_aniso_U_22
    _atom_site_aniso_U_33
    _atom_site_aniso_U_12
    _atom_site_aniso_U_13
    _atom_site_aniso_U_23
    C1 0.0518(10) 0.0536(10) 0.0352(8) 0.0137(8) 0.0083(7) 0.0118(7)
    C2 0.0383(8) 0.0405(8) 0.0305(7) 0.0087(6) 0.0077(6) 0.0051(6)
    C3 0.0344(8) 0.0495(9) 0.0344(8) 0.0085(7) 0.0054(6) -0.0009(7)
    C4 0.0357(8) 0.0528(10) 0.0435(9) 0.0017(7) 0.0138(7) 0.0030(7)
    C5 0.0444(9) 0.0443(9) 0.0377(8) 0.0052(7) 0.0150(7) 0.0100(7)
    C6 0.0370(8) 0.0391(8) 0.0317(7) 0.0079(6) 0.0062(6) 0.0061(6)
    C7 0.0335(7) 0.0380(8) 0.0317(7) 0.0048(6) 0.0086(6) 0.0046(6)
    C8 0.0363(10) 0.1031(18) 0.0536(12) 0.0190(11) 0.0023(8) -0.0030(12)
    C9 0.098(2) 0.100(2) 0.093(2) -0.0537(18) 0.0542(18) -0.0367(17)
    C10 0.0769(18) 0.090(2) 0.093(2) -0.0280(15) 0.0291(16) 0.0033(16)
    C11 0.0454(9) 0.0436(9) 0.0341(8) 0.0157(7) 0.0066(7) 0.0074(7)
    C12 0.0552(10) 0.0470(9) 0.0354(8) 0.0141(8) 0.0034(7) 0.0070(7)
    C13 0.0547(11) 0.0460(10) 0.0440(10) 0.0123(8) 0.0002(8) 0.0001(8)
    C14 0.0537(10) 0.0386(9) 0.0518(10) 0.0150(8) 0.0144(8) 0.0051(7)
    C15 0.0646(12) 0.0528(11) 0.0407(9) 0.0172(9) 0.0118(8) 0.0139(8)
    C16 0.0540(10) 0.0529(10) 0.0344(8) 0.0141(8) 0.0023(7) 0.0088(7)
    C17 0.0824(16) 0.0540(12) 0.0782(16) 0.0135(11) 0.0346(13) 0.0184(11)
    N1 0.0383(8) 0.0712(11) 0.0393(8) 0.0152(7) 0.0021(6) 0.0049(7)
    N2 0.0538(9) 0.0712(11) 0.0379(8) 0.0222(8) 0.0034(7) 0.0104(7)
    N3 0.0430(8) 0.0459(8) 0.0309(7) 0.0105(6) 0.0034(6) 0.0074(6)
    O1 0.0373(6) 0.0556(7) 0.0418(7) 0.0006(5) 0.0133(5) 0.0069(5)
    O2 0.0551(8) 0.0700(9) 0.0422(7) 0.0175(7) 0.0175(6) 0.0119(6)
    O3 0.0402(7) 0.0672(9) 0.0472(7) 0.0139(6) -0.0014(6) 0.0099(6)
    O4 0.0689(10) 0.0500(8) 0.0710(10) 0.0045(7) 0.0145(8) 0.0114(7)
    S1 0.0376(2) 0.0510(3) 0.0343(2) 0.01182(17) 0.00498(16) 0.00904(17)
    Cl1 0.0761(4) 0.0903(4) 0.0633(4) 0.0073(3) 0.0187(3) 0.0442(3)
_geom_special_details
;
All e.s.d.'s (except the e.s.d. in the dihedral angle between two l.s. planes)
are estimated using the full covariance matrix. The cell e.s.d.'s are taken
into account individually in the estimation of e.s.d.'s in distances, angles
and torsion angles; correlations between e.s.d.'s in cell parameters are only
used when they are defined by crystal symmetry. An approximate (isotropic)
treatment of cell e.s.d.'s is used for estimating e.s.d.'s involving l.s.
planes.
;
loop_
    _geom_bond_atom_site_label_1
    _geom_bond_atom_site_label_2
    _geom_bond_site_symmetry_2
    _geom_bond_distance
    _geom_bond_publ_flag
    C1 N2 . 1.315(3) ?
    C1 C2 . 1.412(2) ?
    C1 Cl1 . 1.705(2) ?
    C2 C3 . 1.406(2) ?
    C2 C7 . 1.406(2) ?
    C3 N1 . 1.356(2) ?
    C3 C4 . 1.399(3) ?
    C4 C5 . 1.366(3) ?
    C4 H4 . 0.9300 ?
    C5 C6 . 1.416(2) ?
    C5 H5 . 0.9300 ?
    C6 C7 . 1.384(2) ?
    C6 N3 . 1.438(2) ?
    C7 O1 . 1.3618(19) ?
    C8 N1 . 1.454(3) ?
    C8 H8A . 0.9600 ?
    C8 H8B . 0.9600 ?
    C8 H8C . 0.9600 ?
    C9 O1 . 1.401(3) ?
    C9 C10 . 1.403(3) ?
    C9 H9A . 0.9700 ?
    C9 H9B . 0.9700 ?
    C10 H10A . 0.9600 ?
    C10 H10B . 0.9600 ?
    C10 H10C . 0.9600 ?
    C11 C16 . 1.385(2) ?
    C11 C12 . 1.395(3) ?
    C11 S1 . 1.7552(19) ?
    C12 C13 . 1.374(3) ?
    C12 H12 . 0.9300 ?
    C13 C14 . 1.394(3) ?
    C13 H13 . 0.9300 ?
    C14 O4 . 1.358(3) ?
    C14 C15 . 1.388(3) ?
    C15 C16 . 1.384(3) ?
    C15 H15 . 0.9300 ?
    C16 H16 . 0.9300 ?
    C17 O4 . 1.425(3) ?
    C17 H17A . 0.9600 ?
    C17 H17B . 0.9600 ?
    C17 H17C . 0.9600 ?
    N1 N2 . 1.351(2) ?
    N3 S1 . 1.6346(15) ?
    N3 H3N . 0.8599 ?
    O2 S1 . 1.4249(14) ?
    O3 S1 . 1.4414(13) ?
loop_
    _geom_angle_atom_site_label_1
    _geom_angle_atom_site_label_2
    _geom_angle_atom_site_label_3
    _geom_angle_site_symmetry_1
    _geom_angle_site_symmetry_3
    _geom_angle
    _geom_angle_publ_flag
    N2 C1 C2 . . 112.46(17) ?
    N2 C1 Cl1 . . 119.64(14) ?
    C2 C1 Cl1 . . 127.89(15) ?
    C3 C2 C7 . . 120.42(15) ?
    C3 C2 C1 . . 103.30(15) ?
    C7 C2 C1 . . 136.23(16) ?
    N1 C3 C4 . . 130.62(17) ?
    N1 C3 C2 . . 106.77(16) ?
    C4 C3 C2 . . 122.60(16) ?
    C5 C4 C3 . . 115.92(16) ?
    C5 C4 H4 . . 122.0 ?
    C3 C4 H4 . . 122.0 ?
    C4 C5 C6 . . 122.96(16) ?
    C4 C5 H5 . . 118.5 ?
    C6 C5 H5 . . 118.5 ?
    C7 C6 C5 . . 120.98(15) ?
    C7 C6 N3 . . 119.18(15) ?
    C5 C6 N3 . . 119.83(14) ?
    O1 C7 C6 . . 124.09(15) ?
    O1 C7 C2 . . 118.80(14) ?
    C6 C7 C2 . . 117.09(14) ?
    N1 C8 H8A . . 109.5 ?
    N1 C8 H8B . . 109.5 ?
    H8A C8 H8B . . 109.5 ?
    N1 C8 H8C . . 109.5 ?
    H8A C8 H8C . . 109.5 ?
    H8B C8 H8C . . 109.5 ?
    O1 C9 C10 . . 115.4(3) ?
    O1 C9 H9A . . 108.4 ?
    C10 C9 H9A . . 108.4 ?
    O1 C9 H9B . . 108.4 ?
    C10 C9 H9B . . 108.4 ?
    H9A C9 H9B . . 107.5 ?
    C9 C10 H10A . . 109.5 ?
    C9 C10 H10B . . 109.5 ?
    H10A C10 H10B . . 109.5 ?
    C9 C10 H10C . . 109.5 ?
    H10A C10 H10C . . 109.5 ?
    H10B C10 H10C . . 109.5 ?
    C16 C11 C12 . . 120.00(18) ?
    C16 C11 S1 . . 119.51(14) ?
    C12 C11 S1 . . 120.31(13) ?
    C13 C12 C11 . . 119.71(17) ?
    C13 C12 H12 . . 120.1 ?
    C11 C12 H12 . . 120.1 ?
    C12 C13 C14 . . 120.31(18) ?
    C12 C13 H13 . . 119.8 ?
    C14 C13 H13 . . 119.8 ?
    O4 C14 C15 . . 124.41(18) ?
    O4 C14 C13 . . 115.58(18) ?
    C15 C14 C13 . . 120.01(18) ?
    C16 C15 C14 . . 119.60(17) ?
    C16 C15 H15 . . 120.2 ?
    C14 C15 H15 . . 120.2 ?
    C15 C16 C11 . . 120.33(18) ?
    C15 C16 H16 . . 119.8 ?
    C11 C16 H16 . . 119.8 ?
    O4 C17 H17A . . 109.5 ?
    O4 C17 H17B . . 109.5 ?
    H17A C17 H17B . . 109.5 ?
    O4 C17 H17C . . 109.5 ?
    H17A C17 H17C . . 109.5 ?
    H17B C17 H17C . . 109.5 ?
    N2 N1 C3 . . 111.91(15) ?
    N2 N1 C8 . . 120.44(17) ?
    C3 N1 C8 . . 127.59(19) ?
    C1 N2 N1 . . 105.56(15) ?
    C6 N3 S1 . . 120.30(12) ?
    C6 N3 H3N . . 116.8 ?
    S1 N3 H3N . . 110.2 ?
    C7 O1 C9 . . 118.21(16) ?
    C14 O4 C17 . . 118.35(19) ?
    O2 S1 O3 . . 119.64(9) ?
    O2 S1 N3 . . 108.12(8) ?
    O3 S1 N3 . . 104.44(8) ?
    O2 S1 C11 . . 108.74(9) ?
    O3 S1 C11 . . 108.06(8) ?
    N3 S1 C11 . . 107.20(8) ?
loop_
    _geom_hbond_atom_site_label_D
    _geom_hbond_atom_site_label_H
    _geom_hbond_atom_site_label_A
    _geom_hbond_site_symmetry_A
    _geom_hbond_distance_DH
    _geom_hbond_distance_HA
    _geom_hbond_distance_DA
    _geom_hbond_angle_DHA
    N3 H3N O3 2_777 0.86 2.13 2.974(2) 169.0
_iucr_refine_instructions_details
;
TITL EL13_D526_DRX6_HN1M1 in P-1
CELL  0.71073   8.5296   8.6165  12.9821   91.810  102.566  100.514
ZERR     2.00   0.0009   0.0009   0.0014    0.006    0.005    0.005
LATT   1
SFAC  C    H    N    O    S    CL
UNIT  34   36   6    8    2    2
MERG   2
shel  60 0.76
OMIT     0   1   0
OMIT     0   0   1
FMAP   2
PLAN   10
ACTA
BOND
BOND $H
HTAB 2.6
HTAB N3 O3_$1
eqiv $1 -x+2, -y+2, -z+2
L.S.  10
TEMP    23.00
WGHT      0.0649      0.4317
FVAR       0.84228
C1    1    0.595603    1.253965    0.534349    11.00000    0.05177    0.05357 =
         0.03525    0.01179    0.00827    0.01373
C2    1    0.630399    1.165376    0.623279    11.00000    0.03825    0.04045 =
         0.03050    0.00514    0.00773    0.00870
C3    1    0.474358    1.091836    0.634438    11.00000    0.03437    0.04952 =
         0.03438   -0.00086    0.00537    0.00849
C4    1    0.451412    0.992061    0.715018    11.00000    0.03572    0.05277 =
         0.04351    0.00302    0.01380    0.00167
AFIX  43
H4    2    0.347733    0.943320    0.721542    11.00000   -1.20000
AFIX   0
C5    1    0.590535    0.970582    0.783527    11.00000    0.04435    0.04432 =
         0.03766    0.01005    0.01499    0.00519
AFIX  43
H5    2    0.580468    0.904020    0.837710    11.00000   -1.20000
AFIX   0
C6    1    0.749447    1.045099    0.775783    11.00000    0.03695    0.03911 =
         0.03165    0.00614    0.00618    0.00790
C7    1    0.771739    1.143765    0.695962    11.00000    0.03350    0.03802 =
         0.03171    0.00461    0.00858    0.00477
C8    1    0.186663    1.091964    0.532660    11.00000    0.03626    0.10306 =
         0.05358   -0.00298    0.00231    0.01900
AFIX  33
H8A   2    0.139620    1.144849    0.473040    11.00000   -1.50000
H8B   2    0.146550    1.119889    0.592921    11.00000   -1.50000
H8C   2    0.156747    0.979538    0.516376    11.00000   -1.50000
AFIX   0
C9    1    1.014559    1.334933    0.760908    11.00000    0.09820    0.09974 =
         0.09321   -0.03665    0.05421   -0.05367
AFIX  23
H9A   2    1.071385    1.283465    0.819001    11.00000   -1.20000
H9B   2    0.940916    1.390157    0.788127    11.00000   -1.20000
AFIX   0
C10   1    1.130409    1.447119    0.727237    11.00000    0.07690    0.09014 =
         0.09349    0.00334    0.02914   -0.02802
AFIX  33
H10A  2    1.188150    1.522176    0.785373    11.00000   -1.50000
H10B  2    1.075711    1.501302    0.670991    11.00000   -1.50000
H10C  2    1.206645    1.394652    0.702306    11.00000   -1.50000
AFIX   0
C11   1    0.844346    0.698716    0.842264    11.00000    0.04540    0.04360 =
         0.03413    0.00740    0.00660    0.01575
C12   1    0.716878    0.636761    0.755813    11.00000    0.05519    0.04704 =
         0.03544    0.00701    0.00339    0.01405
AFIX  43
H12   2    0.709756    0.682771    0.691531    11.00000   -1.20000
AFIX   0
C13   1    0.601862    0.507430    0.766047    11.00000    0.05471    0.04600 =
         0.04403    0.00012    0.00022    0.01234
AFIX  43
H13   2    0.516257    0.466514    0.708683    11.00000   -1.20000
AFIX   0
C14   1    0.612917    0.437312    0.861989    11.00000    0.05368    0.03861 =
         0.05176    0.00510    0.01436    0.01500
C15   1    0.742106    0.496259    0.947194    11.00000    0.06458    0.05278 =
         0.04067    0.01395    0.01176    0.01723
AFIX  43
H15   2    0.751837    0.447521    1.010565    11.00000   -1.20000
AFIX   0
C16   1    0.856418    0.628062    0.937290    11.00000    0.05396    0.05293 =
         0.03441    0.00875    0.00227    0.01414
AFIX  43
H16   2    0.941737    0.669362    0.994731    11.00000   -1.20000
AFIX   0
C17   1    0.497994    0.232399    0.959069    11.00000    0.08238    0.05397 =
         0.07816    0.01841    0.03463    0.01355
AFIX  33
H17A  2    0.404535    0.147837    0.949795    11.00000   -1.50000
H17B  2    0.498179    0.305130    1.016678    11.00000   -1.50000
H17C  2    0.596295    0.189810    0.974415    11.00000   -1.50000
AFIX   0
N1    3    0.363965    1.139845    0.556351    11.00000    0.03831    0.07125 =
         0.03934    0.00485    0.00215    0.01515
N2    3    0.437495    1.238363    0.494602    11.00000    0.05377    0.07120 =
         0.03791    0.01039    0.00339    0.02217
N3    3    0.890073    1.021213    0.853039    11.00000    0.04300    0.04589 =
         0.03093    0.00736    0.00338    0.01053
AFIX   3
H3N   2    0.886337    1.032615    0.918448    11.00000   -1.20000
AFIX   0
O1    4    0.920805    1.217992    0.683215    11.00000    0.03727    0.05556 =
         0.04181    0.00692    0.01332    0.00062
O2    4    1.010059    0.877713    0.730544    11.00000    0.05514    0.07000 =
         0.04218    0.01194    0.01748    0.01750
O3    4    1.117214    0.892093    0.924683    11.00000    0.04021    0.06721 =
         0.04719    0.00987   -0.00140    0.01388
O4    4    0.490534    0.313177    0.864542    11.00000    0.06890    0.05000 =
         0.07102    0.01138    0.01450    0.00448
S1    5    0.980893    0.874642    0.834516    11.00000    0.03758    0.05098 =
         0.03433    0.00904    0.00498    0.01182
CL1   6    0.731130    1.370717    0.476758    11.00000    0.07610    0.09033 =
         0.06333    0.04423    0.01869    0.00727
HKLF 4
REM  EL13_D526_DRX6_HN1M1 in P-1
REM R1 =  0.0441 for   3825 Fo > 4sig(Fo)  and  0.0497 for all   4353 data
REM    235 parameters refined using      0 restraints
END
WGHT      0.0649      0.4317
REM Highest difference peak  0.509,  deepest hole -0.620,  1-sigma level  0.049
Q1    1   0.9648  1.3876  0.7111  11.00000  0.05    0.51
Q2    1   0.7958  1.4421  0.5117  11.00000  0.05    0.36
Q3    1   1.0260  1.2900  0.7574  11.00000  0.05    0.33
Q4    1   0.7629  1.0997  0.7393  11.00000  0.05    0.29
Q5    1   0.9172  0.9454  0.8418  11.00000  0.05    0.28
Q6    1   0.9026  0.7865  0.8370  11.00000  0.05    0.27
Q7    1   0.9711  1.3544  0.8247  11.00000  0.05    0.27
Q8    1   0.8458  0.6656  0.8827  11.00000  0.05    0.26
Q9    1   1.0073  0.8476  0.7753  11.00000  0.05    0.24
Q10   1   1.1559  1.4214  0.6582  11.00000  0.05    0.24
;
