# Supplementary material for: N-(3-Chloro-4-eth­oxy-1-methyl-1H-indazol-5-yl)-4-meth­oxy­benzene­sulfonamide
Source: Acta Crystallogr Sect E Struct Rep Online. 2014 May 17;70(Pt 6):o679. doi: 10.1107/S1600536814010800 (PMC4051022; doi:10.1107/S1600536814010800)
Supplement: Supplementary file 2 [file e-70-0o679-Isup2.hkl]

# 
# h,k,l, Fc-squared, Fo-squared, sigma(Fo-squared) and status flag 
# 
data_I
_shelx_title ' EL13_D526_DRX6_HN1M1 in P-1' 
_shelx_refln_list_code          4 
_shelx_F_calc_maximum      120.62 
_exptl_crystal_F_000       412.00 
_reflns_d_resolution_high  0.7600 
 
loop_ 
 _symmetry_equiv_pos_as_xyz 
 'x, y, z' 
 '-x, -y, -z' 
 
_cell_length_a     8.5296 
_cell_length_b     8.6165 
_cell_length_c    12.9821 
_cell_angle_alpha  91.810 
_cell_angle_beta  102.566 
_cell_angle_gamma 100.514 
 
_shelx_F_squared_multiplier     1.000 
 
loop_ 
 _refln_index_h 
 _refln_index_k 
 _refln_index_l 
 _refln_F_squared_calc 
 _refln_F_squared_meas 
 _refln_F_squared_sigma 
 _refln_observed_status 
   1   0   0        2.55       -0.18      0.18 o 
   2   0   0     1580.96     1588.37     15.43 o 
   3   0   0        0.31        3.69      0.26 o 
   4   0   0      267.49      246.12      2.55 o 
   5   0   0       44.82       58.14      0.76 o 
   6   0   0       14.43       10.35      0.31 o 
   7   0   0      152.13      159.42      2.01 o 
   8   0   0      296.08      296.63      3.87 o 
   9   0   0        0.04       -0.35      0.35 o 
  10   0   0        2.75        2.57      0.59 o 
 -10   1   0       12.41       13.96      0.70 o 
  -9   1   0      231.09      236.40      3.63 o 
  -8   1   0       71.54       72.92      1.25 o 
  -7   1   0      301.81      304.04      3.53 o 
  -6   1   0       55.81       46.32      0.73 o 
  -5   1   0       67.24       44.11      0.64 o 
  -4   1   0      359.54      455.93      4.26 o 
  -3   1   0      226.52      202.48      1.90 o 
  -2   1   0     3268.09     3318.62     28.24 o 
  -1   1   0      148.71      143.19      1.31 o 
   1   1   0     1105.91     1139.99      8.95 o 
   2   1   0     1860.38     1991.10     16.49 o 
   3   1   0      130.85      131.76      1.46 o 
   4   1   0      172.38      210.92      2.07 o 
   5   1   0      312.15      311.78      3.26 o 
   6   1   0       45.38       48.17      0.80 o 
   7   1   0      378.19      366.06      4.19 o 
   8   1   0       11.44       10.76      0.88 o 
   9   1   0       18.86       19.39      0.95 o 
  10   1   0        1.10        2.87      0.59 o 
 -10   2   0        0.21        0.37      0.38 o 
  -9   2   0       30.34       32.22      0.83 o 
  -8   2   0      130.46      127.97      1.70 o 
  -7   2   0      227.87      225.56      2.68 o 
  -6   2   0       16.17       18.24      0.42 o 
  -5   2   0      355.17      353.71      3.64 o 
  -4   2   0       44.45       36.75      0.48 o 
  -3   2   0       98.80       91.86      0.86 o 
  -2   2   0     4822.70     4942.69     48.72 o 
  -1   2   0        3.93        0.95      0.09 o 
   0   2   0       83.43       75.98      0.80 o 
   1   2   0      130.07      158.69      1.55 o 
   2   2   0      156.38      156.75      2.26 o 
   3   2   0       65.35       55.13      0.88 o 
   4   2   0       75.12       70.01      0.89 o 
   5   2   0       83.00       83.27      1.05 o 
   6   2   0      217.55      208.93      2.78 o 
   7   2   0        4.67        5.65      0.43 o 
   8   2   0       10.04       11.58      0.70 o 
   9   2   0        0.05        0.47      0.55 o 
  10   2   0        0.54        0.67      0.59 o 
 -10   3   0       11.06       14.68      0.71 o 
  -9   3   0       21.68       22.96      0.70 o 
  -8   3   0        8.15        9.38      0.39 o 
  -7   3   0      348.00      340.80      3.89 o 
  -6   3   0       33.46       40.89      0.60 o 
  -5   3   0      833.81      870.29      8.72 o 
  -4   3   0       55.75       58.10      0.70 o 
  -3   3   0      172.90      217.65      2.11 o 
  -2   3   0      292.96      288.12      2.45 o 
  -1   3   0      672.25      680.72      5.96 o 
   0   3   0       20.80       14.65      0.27 o 
   1   3   0       23.75       13.41      0.29 o 
   2   3   0      342.26      308.44      2.97 o 
   3   3   0     1401.29     1566.99     16.59 o 
   4   3   0       48.70       63.14      0.92 o 
   5   3   0      195.79      193.24      2.36 o 
   6   3   0      125.69      107.14      1.85 o 
   7   3   0        0.69        0.57      0.31 o 
   8   3   0       30.70       34.17      1.22 o 
   9   3   0        2.68        4.79      0.84 o 
 -10   4   0       25.58       24.63      0.89 o 
  -9   4   0       11.23        9.80      0.59 o 
  -8   4   0      101.94       95.71      1.34 o 
  -7   4   0        4.04        3.99      0.23 o 
  -6   4   0      183.08      173.75      1.93 o 
  -5   4   0       64.73       71.57      0.91 o 
  -4   4   0      862.39      965.03      8.99 o 
  -3   4   0      420.88      448.14      3.79 o 
  -2   4   0       11.97        7.25      0.28 o 
  -1   4   0      975.35      982.99      8.59 o 
   0   4   0      760.78      739.05      6.50 o 
   1   4   0     1749.54     1927.57     18.88 o 
   2   4   0      195.51      195.06      1.98 o 
   3   4   0      832.70      867.71      8.66 o 
   4   4   0      275.34      273.12      2.94 o 
   5   4   0       61.04       58.03      1.06 o 
   6   4   0      331.48      326.26      4.73 o 
   7   4   0       56.47       65.74      1.65 o 
   8   4   0       51.52       49.80      1.94 o 
   9   4   0        0.07        0.83      0.74 o 
 -10   5   0        7.58        8.18      0.52 o 
  -9   5   0       22.67       24.83      0.75 o 
  -8   5   0       96.66       96.95      1.38 o 
  -7   5   0       16.59       14.01      0.40 o 
  -6   5   0      398.84      401.17      4.20 o 
  -5   5   0       82.15       83.30      1.05 o 
  -4   5   0      446.33      475.00      4.55 o 
  -3   5   0      139.44      123.96      1.18 o 
  -2   5   0      409.56      379.22      3.27 o 
  -1   5   0      190.64      163.74      1.52 o 
   0   5   0      183.55      168.29      1.65 o 
   1   5   0       64.09       50.64      0.81 o 
   2   5   0       92.70       92.82      1.17 o 
   3   5   0       45.65       38.75      0.64 o 
   4   5   0        4.71       10.09      0.41 o 
   5   5   0       48.37       53.71      1.17 o 
   6   5   0       45.27       39.71      1.27 o 
   7   5   0        1.07        0.73      0.47 o 
   8   5   0        1.83        3.38      1.27 o 
 -10   6   0        1.58        1.69      0.67 o 
  -9   6   0       33.53       33.64      0.90 o 
  -8   6   0        2.45        1.12      0.27 o 
  -7   6   0       27.26       28.18      0.64 o 
  -6   6   0       19.64       20.03      0.49 o 
  -5   6   0       52.83       49.41      0.71 o 
  -4   6   0       67.33       69.09      0.88 o 
  -3   6   0       23.65       32.38      0.47 o 
  -2   6   0      189.87      175.73      1.66 o 
  -1   6   0      103.02       95.79      1.01 o 
   0   6   0       73.03       78.90      0.99 o 
   1   6   0       63.94       54.68      0.99 o 
   2   6   0        5.66        3.16      0.26 o 
   3   6   0       29.80       28.98      0.69 o 
   4   6   0       88.35       95.23      1.55 o 
   5   6   0       48.93       48.78      1.35 o 
   6   6   0        0.05        0.28      0.60 o 
   7   6   0        6.22        9.02      0.98 o 
  -9   7   0        0.16       -0.05      0.33 o 
  -8   7   0       29.49       35.75      0.84 o 
  -7   7   0       18.77       17.05      0.73 o 
  -6   7   0       27.54       28.58      0.86 o 
  -5   7   0       75.15       80.49      1.13 o 
  -4   7   0       20.87       15.85      0.41 o 
  -3   7   0       29.53       30.40      0.50 o 
  -2   7   0      128.26      130.52      1.40 o 
  -1   7   0       16.30       14.02      0.41 o 
   0   7   0        8.33        7.65      0.34 o 
   1   7   0       23.95       20.22      0.59 o 
   2   7   0       62.43       60.43      1.12 o 
   3   7   0        3.82        3.04      0.44 o 
   4   7   0        4.81        4.26      0.45 o 
   5   7   0       65.75       66.56      1.71 o 
   6   7   0       25.57       29.00      1.59 o 
   7   7   0        3.26        2.78      0.84 o 
  -9   8   0        4.55        5.66      0.58 o 
  -8   8   0       26.63       31.15      1.13 o 
  -7   8   0       59.11       64.01      1.17 o 
  -6   8   0        0.00        0.81      0.29 o 
  -5   8   0        2.68        2.99      0.33 o 
  -4   8   0      116.54      124.04      1.50 o 
  -3   8   0      105.88      109.47      1.47 o 
  -2   8   0       40.67       37.00      0.67 o 
  -1   8   0        9.48        6.38      0.34 o 
   0   8   0      246.81      245.21      2.62 o 
   1   8   0       67.29       65.11      1.05 o 
   2   8   0        0.86        1.89      0.38 o 
   3   8   0       13.62       19.56      0.88 o 
   4   8   0        8.32        8.93      0.87 o 
   5   8   0       13.74       12.95      1.20 o 
   6   8   0        1.43        0.70      0.80 o 
  -8   9   0        9.72        8.82      0.61 o 
  -7   9   0        7.34        6.14      0.59 o 
  -6   9   0       49.88       51.15      1.19 o 
  -5   9   0        0.84        1.16      0.40 o 
  -4   9   0       28.55       26.96      0.77 o 
  -3   9   0       19.90       18.51      0.62 o 
  -2   9   0       80.23       80.71      1.24 o 
  -1   9   0        2.71        2.80      0.30 o 
   0   9   0       22.67       23.58      0.67 o 
   1   9   0       40.70       40.43      0.94 o 
   2   9   0      130.42      124.46      2.08 o 
   3   9   0       11.76       11.34      0.76 o 
   4   9   0        0.20       -0.11      0.56 o 
  -6  10   0       34.21       34.84      1.15 o 
  -5  10   0        0.67        0.46      0.46 o 
  -4  10   0        0.27        0.57      0.41 o 
  -3  10   0       15.32       13.55      0.62 o 
  -2  10   0        0.00       -0.09      0.46 o 
  -1  10   0        0.33        0.27      0.35 o 
   0  10   0        0.99        0.90      0.37 o 
   1  10   0        2.32        1.70      0.45 o 
   2  10   0       25.70       28.45      1.04 o 
   3  10   0        5.51        5.46      0.67 o 
  -4  11   0       24.65       27.35      1.08 o 
  -3  11   0        0.17        0.23      0.54 o 
  -2  11   0       19.66       21.42      0.94 o 
  -1  11   0        0.02        0.56      0.55 o 
   0  11   0       10.56       12.43      1.07 o 
   0 -11   1        3.34        2.17      0.60 o 
   1 -11   1        8.59        8.75      0.68 o 
   2 -11   1        1.91        1.23      0.49 o 
   3 -11   1        5.96        6.24      0.62 o 
   4 -11   1       22.10       22.05      0.96 o 
  -3 -10   1       13.07       13.50      0.84 o 
  -2 -10   1        9.67        9.81      0.70 o 
  -1 -10   1        3.29        3.37      0.66 o 
   0 -10   1       11.10       13.48      0.57 o 
   1 -10   1        1.07        1.70      0.40 o 
   2 -10   1        5.24        5.12      0.51 o 
   3 -10   1        4.09        3.72      0.43 o 
   4 -10   1        2.65        2.68      0.45 o 
   5 -10   1      110.54      121.53      2.11 o 
   6 -10   1       12.86       17.65      1.07 o 
  -4  -9   1       24.17       27.12      1.27 o 
  -3  -9   1       37.17       37.21      1.38 o 
  -2  -9   1      100.08      104.67      1.82 o 
  -1  -9   1       43.29       40.04      0.85 o 
   0  -9   1       66.58       65.87      1.09 o 
   1  -9   1       13.87       13.88      0.50 o 
   2  -9   1       38.78       38.12      0.90 o 
   3  -9   1       22.92       30.01      0.74 o 
   4  -9   1        0.01        0.07      0.30 o 
   5  -9   1       24.57       25.26      0.93 o 
   6  -9   1        7.73        9.92      0.60 o 
   7  -9   1        0.44        0.55      0.45 o 
   8  -9   1       13.87       15.67      0.85 o 
  -6  -8   1       16.21       13.37      0.99 o 
  -5  -8   1        2.67        2.18      0.75 o 
  -4  -8   1       15.68       14.84      1.65 o 
  -3  -8   1        0.34        0.91      0.51 o 
  -2  -8   1      151.12      155.98      2.33 o 
  -1  -8   1       48.44       47.49      0.87 o 
   0  -8   1        8.35        7.59      0.37 o 
   1  -8   1       65.11       69.22      0.99 o 
   2  -8   1       45.03       45.60      0.74 o 
   3  -8   1        2.24        3.54      0.28 o 
   4  -8   1       34.58       35.60      0.73 o 
   5  -8   1       23.01       21.59      0.63 o 
   6  -8   1       12.93       10.34      0.48 o 
   7  -8   1        0.55        0.28      0.29 o 
   8  -8   1       14.82       14.88      0.62 o 
  -7  -7   1        0.01        0.04      0.85 o 
  -6  -7   1        1.96        1.33      0.54 o 
  -5  -7   1        0.12        0.02      0.46 o 
  -4  -7   1        0.10        0.17      0.46 o 
  -3  -7   1       44.43       47.31      1.16 o 
  -2  -7   1        0.01       -0.06      0.23 o 
  -1  -7   1       15.03       15.18      0.51 o 
   0  -7   1       37.03       37.11      0.66 o 
   1  -7   1       64.45       67.24      0.86 o 
   2  -7   1       13.81       10.24      0.30 o 
   3  -7   1        2.57        2.14      0.21 o 
   4  -7   1       38.77       32.73      0.56 o 
   5  -7   1        5.42        3.61      0.27 o 
   6  -7   1       94.87       80.61      1.18 o 
   7  -7   1        0.83        1.62      0.31 o 
   8  -7   1      146.93      148.69      2.19 o 
   9  -7   1       34.89       36.72      1.05 o 
  -8  -6   1        4.48        4.54      0.88 o 
  -7  -6   1        0.13        0.16      0.68 o 
  -6  -6   1        0.17        0.47      0.46 o 
  -5  -6   1       22.59       25.28      0.99 o 
  -4  -6   1       28.76       36.62      1.13 o 
  -3  -6   1       89.54       88.62      1.20 o 
  -2  -6   1       22.41       19.17      0.66 o 
  -1  -6   1      730.52      734.71      7.42 o 
   0  -6   1       10.02        6.50      0.26 o 
   1  -6   1      539.28      574.49      6.12 o 
   2  -6   1      168.44      179.44      1.67 o 
   3  -6   1      366.44      369.08      3.42 o 
   4  -6   1        0.01        0.22      0.17 o 
   5  -6   1       26.41       23.88      0.50 o 
   6  -6   1      132.36      139.20      1.64 o 
   7  -6   1       19.98       18.66      0.50 o 
   8  -6   1       78.95       72.58      1.15 o 
   9  -6   1       25.06       22.04      0.77 o 
  10  -6   1       13.31       12.64      0.68 o 
  -8  -5   1       24.64       25.45      1.42 o 
  -7  -5   1       95.52       96.43      2.08 o 
  -6  -5   1        3.85        5.77      0.47 o 
  -5  -5   1       96.13       91.08      1.67 o 
  -4  -5   1       23.75       19.94      0.63 o 
  -3  -5   1       62.04       55.42      0.71 o 
  -2  -5   1       16.23       16.80      0.39 o 
  -1  -5   1       38.14       33.30      0.68 o 
   0  -5   1     1219.95     1268.75     10.07 o 
   1  -5   1     1852.31     1938.98     16.02 o 
   2  -5   1      141.06      131.92      1.24 o 
   3  -5   1      215.73      206.79      1.96 o 
   4  -5   1      489.85      482.12      4.59 o 
   5  -5   1        0.12        0.14      0.12 o 
   6  -5   1       67.15       60.93      0.83 o 
   7  -5   1       72.65       83.33      1.29 o 
   8  -5   1       18.59       24.46      0.59 o 
   9  -5   1        3.95        6.36      0.40 o 
  10  -5   1        1.46        1.75      0.38 o 
  -9  -4   1       50.52       57.79      3.24 o 
  -8  -4   1        6.74        8.46      0.70 o 
  -7  -4   1      115.61      106.26      1.86 o 
  -6  -4   1       69.31       71.24      1.25 o 
  -5  -4   1       65.40       75.54      1.27 o 
  -4  -4   1       14.70       17.32      0.55 o 
  -3  -4   1      136.03      167.45      1.77 o 
  -2  -4   1      555.38      600.84      5.35 o 
  -1  -4   1       39.28       33.90      0.53 o 
   0  -4   1      600.21      614.96      4.93 o 
   1  -4   1      343.43      389.24      3.31 o 
   2  -4   1     2205.43     2335.02     18.35 o 
   3  -4   1       23.80       31.99      0.74 o 
   4  -4   1       19.57       31.32      0.50 o 
   5  -4   1        8.13        7.59      0.21 o 
   6  -4   1        0.07        0.77      0.16 o 
   7  -4   1       11.97       12.24      0.38 o 
   8  -4   1       82.82       81.44      1.18 o 
   9  -4   1        1.13        0.35      0.26 o 
  10  -4   1        7.83       10.69      0.55 o 
  -9  -3   1        8.83        5.45      0.90 o 
  -8  -3   1       18.32       18.23      0.79 o 
  -7  -3   1       98.87       96.16      1.76 o 
  -6  -3   1        1.95        0.95      0.25 o 
  -5  -3   1      316.57      300.80      3.77 o 
  -4  -3   1      210.44      209.09      3.01 o 
  -3  -3   1      234.69      245.63      2.81 o 
  -2  -3   1     3656.56     3824.10     35.41 o 
  -1  -3   1      551.39      563.35      6.05 o 
   0  -3   1      475.83      461.56      3.56 o 
   1  -3   1       22.20       16.13      0.24 o 
   2  -3   1      288.05      263.56      2.37 o 
   3  -3   1       15.18       15.84      0.24 o 
   4  -3   1       64.99       72.08      0.74 o 
   5  -3   1      870.30      897.31      8.95 o 
   6  -3   1      344.99      357.64      3.98 o 
   7  -3   1       46.13       48.61      1.08 o 
   8  -3   1       17.62       18.79      0.51 o 
   9  -3   1       42.68       40.12      0.88 o 
  10  -3   1       43.11       45.65      1.04 o 
 -10  -2   1        3.98        6.04      0.94 o 
  -9  -2   1       24.96       24.17      1.15 o 
  -8  -2   1       60.04       66.35      1.39 o 
  -7  -2   1        1.11        0.57      0.31 o 
  -6  -2   1       98.17       92.03      1.29 o 
  -5  -2   1      359.70      352.52      3.67 o 
  -4  -2   1       28.25       41.97      0.62 o 
  -3  -2   1      612.48      651.69      6.99 o 
  -2  -2   1     1532.66     1639.46     16.86 o 
  -1  -2   1     6688.16     6952.37     63.79 o 
   0  -2   1     1540.85     1611.46     12.78 o 
   1  -2   1      140.07      163.74      1.48 o 
   2  -2   1     3229.78     3314.77     44.09 o 
   3  -2   1     2698.30     2890.61     30.79 o 
   4  -2   1       21.81       21.08      0.29 o 
   5  -2   1      637.53      666.43      7.22 o 
   6  -2   1       83.17       78.96      1.03 o 
   7  -2   1      665.46      643.41      7.08 o 
   8  -2   1       12.08        9.25      0.39 o 
   9  -2   1       31.82       27.11      0.77 o 
  10  -2   1       41.46       37.95      1.22 o 
 -10  -1   1       45.50       54.86      2.22 o 
  -9  -1   1       14.59       15.23      1.46 o 
  -8  -1   1        0.30       -0.23      0.30 o 
  -7  -1   1      469.67      452.92      5.11 o 
  -6  -1   1       42.56       39.96      0.58 o 
  -5  -1   1       11.14       10.05      0.29 o 
  -4  -1   1      146.04      133.06      1.28 o 
  -3  -1   1     1261.82     1212.03     16.11 o 
  -2  -1   1      377.65      359.24      3.58 o 
  -1  -1   1     2151.79     2249.53     20.80 o 
   0  -1   1      667.37      462.69      7.43 o 
   1  -1   1     5592.68     5855.35    140.09 o 
   2  -1   1      794.00      853.11     22.83 o 
   3  -1   1      572.97      611.81      8.02 o 
   4  -1   1      282.61      268.00      2.96 o 
   5  -1   1        7.55        3.81      0.18 o 
   6  -1   1        0.12        0.41      0.16 o 
   7  -1   1      703.44      668.99      7.38 o 
   8  -1   1       88.87       87.72      1.42 o 
   9  -1   1       26.28       27.66      0.81 o 
  10  -1   1        3.27        1.34      0.42 o 
 -10   0   1       23.87       25.69      1.16 o 
  -9   0   1       11.95       11.92      0.98 o 
  -8   0   1      256.10      248.54      3.68 o 
  -7   0   1       27.33       30.47      0.59 o 
  -6   0   1      660.39      676.17      6.83 o 
  -5   0   1        0.23        0.28      0.10 o 
  -4   0   1       66.08       96.15      1.01 o 
  -3   0   1      120.83      104.56      1.05 o 
  -2   0   1     1002.06      999.90     11.56 o 
   1   0   1      125.06      145.86      1.75 o 
   2   0   1     1867.55     1795.94     17.34 o 
   3   0   1      614.16      672.67      7.41 o 
   4   0   1      136.38      160.80      1.88 o 
   5   0   1      210.16      241.29      2.52 o 
   6   0   1        9.83       13.74      0.40 o 
   7   0   1      171.78      168.96      2.11 o 
   8   0   1        3.61        2.67      0.35 o 
   9   0   1        5.21        7.64      0.56 o 
  10   0   1        0.82        1.67      0.51 o 
 -11   1   1        0.59        0.19      0.54 o 
 -10   1   1       38.90       34.71      1.09 o 
  -9   1   1       34.61       36.03      1.00 o 
  -8   1   1      122.39      111.73      1.71 o 
  -7   1   1      196.15      197.20      2.00 o 
  -6   1   1       65.09       65.19      0.85 o 
  -5   1   1       26.71       23.67      0.36 o 
  -4   1   1      435.42      416.47      3.92 o 
  -3   1   1      517.72      607.35      5.37 o 
  -2   1   1     1801.26     1706.04     16.79 o 
  -1   1   1      821.89      821.19      9.67 o 
   0   1   1       15.90       12.97      0.53 o 
   1   1   1      807.25      791.22      8.40 o 
   2   1   1      526.81      494.75      5.22 o 
   3   1   1       66.66       86.62      0.96 o 
   4   1   1      388.71      363.82      3.71 o 
   5   1   1      919.67      929.69      9.27 o 
   6   1   1      458.33      455.02      5.20 o 
   7   1   1        7.22        8.40      0.51 o 
   8   1   1       39.01       36.81      1.16 o 
   9   1   1        6.20        6.29      0.62 o 
  10   1   1       11.56        9.35      0.81 o 
 -11   2   1        5.15        4.99      0.56 o 
 -10   2   1        3.35        5.58      0.53 o 
  -9   2   1       16.42       17.19      0.65 o 
  -8   2   1        5.96        5.68      0.39 o 
  -7   2   1      124.12      128.42      1.66 o 
  -6   2   1      120.86      133.24      1.52 o 
  -5   2   1       29.00       32.98      0.53 o 
  -4   2   1      746.28      752.81      7.00 o 
  -3   2   1        1.57        0.79      0.11 o 
  -1   2   1     6891.81     6715.42     58.06 o 
   0   2   1      157.70      176.06      1.60 o 
   1   2   1       32.69       24.97      0.37 o 
   2   2   1     1042.52     1020.09     12.05 o 
   3   2   1       90.94       73.22      1.00 o 
   4   2   1      572.60      605.28      7.47 o 
   5   2   1      171.73      166.70      2.05 o 
   6   2   1     1548.54     1590.89     18.62 o 
   7   2   1       12.41       11.52      1.00 o 
   8   2   1       39.06       36.62      1.89 o 
   9   2   1        2.82        3.57      0.87 o 
  10   2   1       46.13       48.41      1.63 o 
 -11   3   1       18.44       19.05      0.85 o 
 -10   3   1        5.22        6.37      0.54 o 
  -9   3   1        6.12        5.02      0.41 o 
  -8   3   1       27.93       27.32      0.70 o 
  -7   3   1      272.71      273.04      2.94 o 
  -6   3   1      137.71      131.86      1.51 o 
  -5   3   1       18.68       13.50      0.33 o 
  -4   3   1      804.93      758.28      7.07 o 
  -3   3   1     3698.51     3777.42     50.74 o 
  -2   3   1       41.72       31.30      0.43 o 
  -1   3   1      761.73      786.33      6.49 o 
   0   3   1      171.18      144.74      1.88 o 
   1   3   1      375.57      369.32      3.52 o 
   2   3   1      248.81      250.38      2.56 o 
   3   3   1       66.01       61.62      0.80 o 
   4   3   1      727.09      697.86      6.59 o 
   5   3   1        1.64        1.56      0.28 o 
   6   3   1      134.99      124.29      2.06 o 
   7   3   1       52.82       56.93      1.20 o 
   8   3   1       17.23       16.85      0.90 o 
   9   3   1        0.14       -0.51      0.51 o 
 -10   4   1       21.35       24.69      0.91 o 
  -9   4   1       61.94       67.11      1.24 o 
  -8   4   1       20.87       20.55      0.55 o 
  -7   4   1      387.35      383.49      4.04 o 
  -6   4   1        8.83        7.47      0.28 o 
  -5   4   1      369.47      396.86      4.12 o 
  -4   4   1      588.98      650.39      6.11 o 
  -3   4   1       65.52       86.96      0.90 o 
  -2   4   1     1061.81     1072.52      9.37 o 
  -1   4   1      129.52      149.82      1.30 o 
   0   4   1        6.43       10.38      0.30 o 
   1   4   1      490.99      529.06      4.74 o 
   2   4   1      124.34      120.92      1.33 o 
   3   4   1       95.41       98.08      1.31 o 
   4   4   1      593.97      621.06      6.81 o 
   5   4   1       14.65       11.05      0.48 o 
   6   4   1        7.47       10.29      0.60 o 
   7   4   1        3.25        3.47      0.49 o 
   8   4   1        3.74        2.89      0.74 o 
   9   4   1        1.16        2.64      0.84 o 
 -10   5   1        1.72        1.13      0.45 o 
  -9   5   1       43.31       36.17      0.90 o 
  -8   5   1       59.20       53.51      1.07 o 
  -7   5   1       12.31       10.36      0.41 o 
  -6   5   1       19.72       23.70      0.54 o 
  -5   5   1      100.04       87.20      1.11 o 
  -4   5   1       32.31       32.16      0.82 o 
  -3   5   1      179.54      161.73      1.49 o 
  -2   5   1       87.98       70.35      0.74 o 
  -1   5   1       17.11        9.89      0.37 o 
   0   5   1        7.53        5.14      0.28 o 
   1   5   1      443.22      459.19      4.43 o 
   2   5   1        0.84        1.00      0.19 o 
   3   5   1       88.32       92.27      1.22 o 
   4   5   1       22.99       23.33      0.57 o 
   5   5   1       13.60       10.03      0.77 o 
   6   5   1        7.78        4.14      0.54 o 
   7   5   1       22.13       21.65      1.14 o 
   8   5   1       22.15       30.87      2.54 o 
 -10   6   1        3.49        3.56      0.53 o 
  -9   6   1       14.17       13.01      0.59 o 
  -8   6   1        0.18       -0.01      0.24 o 
  -7   6   1        0.02        0.00      0.21 o 
  -6   6   1        0.63        0.38      0.22 o 
  -5   6   1        0.05        0.40      0.19 o 
  -4   6   1      124.38      137.47      1.52 o 
  -3   6   1        0.00        0.00      0.14 o 
  -2   6   1      224.33      215.89      2.00 o 
  -1   6   1     1676.82     1751.65     15.31 o 
   0   6   1      172.67      190.60      2.15 o 
   1   6   1       23.37       26.16      0.56 o 
   2   6   1      159.33      161.28      2.06 o 
   3   6   1       38.22       33.56      0.81 o 
   4   6   1       40.15       34.80      0.86 o 
   5   6   1       36.35       42.87      1.51 o 
   6   6   1       17.73       22.38      1.28 o 
   7   6   1       57.42       54.79      2.47 o 
  -9   7   1       25.86       22.98      0.96 o 
  -8   7   1        4.91        4.40      0.39 o 
  -7   7   1       79.30       84.62      1.35 o 
  -6   7   1       33.63       36.96      0.78 o 
  -5   7   1        9.36        9.97      0.56 o 
  -4   7   1       16.97       13.99      0.49 o 
  -3   7   1      119.86      110.63      1.37 o 
  -2   7   1       79.92       73.25      0.92 o 
  -1   7   1      139.15      126.93      1.57 o 
   0   7   1      246.85      238.24      2.67 o 
   1   7   1      204.08      192.59      2.93 o 
   2   7   1       24.85       25.79      0.74 o 
   3   7   1       20.64       24.90      0.86 o 
   4   7   1       97.57      101.40      2.20 o 
   5   7   1        3.97        4.62      0.84 o 
   6   7   1        0.59       -0.46      0.68 o 
  -9   8   1       16.17       20.36      0.83 o 
  -8   8   1       60.74       69.34      1.42 o 
  -7   8   1       12.69       12.36      0.62 o 
  -6   8   1       10.07       12.37      0.58 o 
  -5   8   1       10.67       13.89      0.63 o 
  -4   8   1        0.39        0.30      0.28 o 
  -3   8   1       23.10       19.46      0.55 o 
  -2   8   1        9.01        9.48      0.38 o 
  -1   8   1      127.35      121.60      1.49 o 
   0   8   1        0.50        0.15      0.27 o 
   1   8   1       26.61       26.02      0.81 o 
   2   8   1       16.31       16.70      0.90 o 
   3   8   1        0.17        0.13      0.41 o 
   4   8   1        0.21        1.05      0.68 o 
   5   8   1        1.52        2.08      0.84 o 
  -8   9   1       31.29       33.50      1.09 o 
  -7   9   1        1.76        0.13      0.39 o 
  -6   9   1        6.48        6.22      0.54 o 
  -5   9   1        1.11        0.52      0.37 o 
  -4   9   1        1.07        1.60      0.41 o 
  -3   9   1        0.94        1.68      0.35 o 
  -2   9   1        9.59       12.40      0.47 o 
  -1   9   1        0.05        0.27      0.28 o 
   0   9   1        1.34        1.31      0.32 o 
   1   9   1        3.99        3.68      0.41 o 
   2   9   1       22.82       20.60      1.10 o 
   3   9   1        1.29        1.73      0.68 o 
   4   9   1       15.36       16.87      1.31 o 
  -7  10   1        4.28        3.26      0.56 o 
  -6  10   1        9.73        9.89      0.70 o 
  -5  10   1       19.76       21.00      0.96 o 
  -4  10   1        7.40        7.90      0.63 o 
  -3  10   1        7.73        7.46      0.62 o 
  -2  10   1        6.24        7.20      0.68 o 
  -1  10   1       40.97       44.65      1.14 o 
   0  10   1        4.22        2.45      0.44 o 
   1  10   1        5.73        4.63      0.69 o 
   2  10   1       39.21       44.44      1.39 o 
  -4  11   1        5.79        5.62      0.71 o 
  -3  11   1        5.81        6.68      0.74 o 
  -2  11   1        9.65       10.10      1.37 o 
  -1  11   1        0.61        0.86      0.66 o 
   0  11   1       37.60       36.21      1.94 o 
   0 -11   2       15.30       12.70      0.95 o 
   1 -11   2        8.42        9.00      0.69 o 
   2 -11   2        2.62        3.40      0.56 o 
   3 -11   2        2.82        4.62      0.71 o 
   4 -11   2        5.71        6.25      0.69 o 
  -3 -10   2       18.07       18.39      0.92 o 
  -2 -10   2        2.72        2.43      0.67 o 
  -1 -10   2       26.91       24.04      1.02 o 
   0 -10   2        0.16        0.06      0.38 o 
   1 -10   2       82.95       86.44      1.40 o 
   2 -10   2       28.09       30.35      0.90 o 
   3 -10   2        9.85       10.57      0.59 o 
   4 -10   2       90.14       93.78      1.65 o 
   5 -10   2        9.49       11.07      0.96 o 
   6 -10   2        1.64        2.43      0.53 o 
  -5  -9   2       11.96       14.55      1.05 o 
  -4  -9   2        1.91        2.27      0.83 o 
  -3  -9   2       10.35        9.96      0.71 o 
  -2  -9   2       23.58       20.83      1.35 o 
  -1  -9   2        6.82        5.20      0.41 o 
   0  -9   2        0.24        0.90      0.27 o 
   1  -9   2       31.54       29.62      0.75 o 
   2  -9   2       65.10       65.74      1.09 o 
   3  -9   2        1.28        0.62      0.31 o 
   4  -9   2        6.64        4.96      0.40 o 
   5  -9   2        5.94       10.27      0.53 o 
   6  -9   2       28.70       20.70      0.76 o 
   7  -9   2        7.38        5.73      0.47 o 
  -6  -8   2        0.31        0.52      0.58 o 
  -5  -8   2        3.34        0.25      0.82 o 
  -4  -8   2        0.42        0.27      0.46 o 
  -3  -8   2       14.09       15.62      1.32 o 
  -2  -8   2       68.40       71.45      1.35 o 
  -1  -8   2       87.10       89.56      1.19 o 
   0  -8   2        6.13        5.93      0.35 o 
   1  -8   2       41.05       38.29      0.68 o 
   2  -8   2      138.16      126.42      1.53 o 
   3  -8   2       66.96       58.52      0.95 o 
   4  -8   2       30.82       27.92      0.65 o 
   5  -8   2        6.64        8.23      0.61 o 
   6  -8   2       23.41       25.14      0.72 o 
   7  -8   2       48.53       48.29      1.01 o 
   8  -8   2        3.10        3.24      0.43 o 
  -7  -7   2        0.55        1.69      0.57 o 
  -6  -7   2        0.02        0.09      0.50 o 
  -5  -7   2        8.11        6.67      0.66 o 
  -4  -7   2       92.76       87.75      1.95 o 
  -3  -7   2      268.63      242.48      3.65 o 
  -2  -7   2       14.41       16.94      0.55 o 
  -1  -7   2      106.21      104.79      1.31 o 
   0  -7   2      500.15      497.20      4.58 o 
   1  -7   2       15.87       12.22      0.43 o 
   2  -7   2      148.54      154.65      1.51 o 
   3  -7   2      105.66      114.89      1.27 o 
   4  -7   2      130.53      129.99      1.50 o 
   5  -7   2       18.05       13.12      0.46 o 
   6  -7   2       65.58       77.21      1.13 o 
   7  -7   2      116.55      125.27      1.67 o 
   8  -7   2       49.16       53.60      1.20 o 
   9  -7   2       11.16       15.01      0.71 o 
  -8  -6   2        0.65        1.55      1.13 o 
  -7  -6   2       62.57       64.23      1.72 o 
  -6  -6   2       22.30       27.64      1.08 o 
  -5  -6   2       22.96       25.40      0.99 o 
  -4  -6   2        8.32       10.40      0.68 o 
  -3  -6   2       97.27       87.55      1.60 o 
  -2  -6   2      156.24      157.17      1.72 o 
  -1  -6   2        5.65        6.59      0.29 o 
   0  -6   2      685.48      730.14      6.20 o 
   1  -6   2      102.80       95.52      1.01 o 
   2  -6   2       16.52       13.90      0.40 o 
   3  -6   2      129.21      131.06      1.36 o 
   4  -6   2       58.27       64.56      0.76 o 
   5  -6   2       86.26       81.97      1.04 o 
   6  -6   2        1.70        2.27      0.20 o 
   7  -6   2        5.31        4.55      0.28 o 
   8  -6   2       18.45       15.87      0.53 o 
   9  -6   2        0.48        0.10      0.31 o 
  -8  -5   2       14.21       17.78      0.93 o 
  -7  -5   2        9.34        8.56      0.68 o 
  -6  -5   2        0.12        0.67      0.37 o 
  -5  -5   2      207.66      185.72      2.97 o 
  -4  -5   2        0.05       -0.29      0.29 o 
  -3  -5   2       87.36       84.31      0.96 o 
  -2  -5   2        7.36        6.41      0.50 o 
  -1  -5   2      118.57      117.69      1.11 o 
   0  -5   2       85.65       93.23      0.91 o 
   1  -5   2        8.42       12.20      0.32 o 
   2  -5   2        6.69        8.30      0.23 o 
   3  -5   2      114.05      122.69      1.40 o 
   4  -5   2      546.75      540.21      5.09 o 
   5  -5   2      236.02      234.27      2.66 o 
   6  -5   2       10.37        8.83      0.31 o 
   7  -5   2      199.53      192.08      2.30 o 
   8  -5   2        4.06        4.78      0.42 o 
   9  -5   2        3.22        2.10      0.33 o 
  10  -5   2        1.59        1.97      0.39 o 
  -9  -4   2        3.36        3.10      1.27 o 
  -8  -4   2       15.39       13.46      0.85 o 
  -7  -4   2        3.17        3.14      0.41 o 
  -6  -4   2       46.89       43.40      1.03 o 
  -5  -4   2      132.01      144.48      2.08 o 
  -4  -4   2       66.13       67.77      1.32 o 
  -3  -4   2      156.24      154.26      1.76 o 
  -2  -4   2      270.56      261.87      3.02 o 
  -1  -4   2       99.14      109.35      1.69 o 
   0  -4   2      223.23      234.33      1.96 o 
   1  -4   2        2.41        1.92      0.20 o 
   2  -4   2      417.24      418.31      3.77 o 
   3  -4   2        4.70        4.06      0.15 o 
   4  -4   2      445.15      470.74      5.56 o 
   5  -4   2      542.26      518.76      5.17 o 
   6  -4   2      368.85      345.48      3.85 o 
   7  -4   2      400.06      360.22      4.05 o 
   8  -4   2       23.15       20.59      0.51 o 
   9  -4   2       41.83       38.76      0.86 o 
  10  -4   2        5.42        5.02      0.47 o 
 -10  -3   2        1.27        0.00      1.13 o 
  -9  -3   2        0.00       -0.23      0.64 o 
  -8  -3   2       14.29       16.76      0.66 o 
  -7  -3   2       31.64       22.16      0.68 o 
  -6  -3   2       18.32       20.83      0.65 o 
  -5  -3   2       39.93       37.85      0.76 o 
  -4  -3   2      459.70      449.07      5.47 o 
  -3  -3   2       44.35       47.16      0.68 o 
  -2  -3   2      953.36     1096.33     11.11 o 
  -1  -3   2     2608.08     2669.98     26.33 o 
   0  -3   2      416.89      401.09      3.40 o 
   1  -3   2       11.23       15.74      0.23 o 
   2  -3   2        8.50        5.62      0.15 o 
   3  -3   2       44.74       81.79      2.34 o 
   4  -3   2      233.45      233.90      2.80 o 
   5  -3   2        7.10        7.17      0.32 o 
   6  -3   2     1006.72     1031.31     11.11 o 
   7  -3   2      165.73      163.04      1.97 o 
   8  -3   2       68.52       70.63      1.24 o 
   9  -3   2       34.50       41.61      0.92 o 
  10  -3   2       10.09       14.12      0.61 o 
 -10  -2   2       20.14       21.88      2.82 o 
  -9  -2   2        0.03       -0.07      0.61 o 
  -8  -2   2        6.13        5.04      0.44 o 
  -7  -2   2       59.59       50.17      0.95 o 
  -6  -2   2      120.29      111.03      1.49 o 
  -5  -2   2       10.95       14.31      0.50 o 
  -4  -2   2      219.86      235.35      2.95 o 
  -3  -2   2     5105.22     5417.33     84.60 o 
  -2  -2   2       27.33        8.94      0.26 o 
  -1  -2   2      383.06      350.84      4.24 o 
   0  -2   2      643.95      599.94      5.42 o 
   1  -2   2     4825.52     4679.58     89.09 o 
   2  -2   2       36.86       26.92      1.13 o 
   3  -2   2      803.06      899.34     24.38 o 
   4  -2   2      462.20      482.66      5.65 o 
   5  -2   2        0.66        0.67      0.08 o 
   6  -2   2       91.26       83.62      1.09 o 
   7  -2   2       48.12       46.48      0.74 o 
   8  -2   2       80.46       76.48      1.14 o 
   9  -2   2        0.14        0.05      0.27 o 
  10  -2   2        0.61        0.55      0.39 o 
 -10  -1   2       19.65       16.88      1.00 o 
  -9  -1   2       18.17       16.08      0.90 o 
  -8  -1   2       55.01       49.42      1.13 o 
  -7  -1   2        7.56       12.65      0.42 o 
  -6  -1   2       36.40       34.84      0.55 o 
  -5  -1   2      470.24      475.25      4.53 o 
  -4  -1   2     1760.32     2024.58     17.58 o 
  -3  -1   2      119.14      127.50      1.64 o 
  -2  -1   2        0.57        0.79      0.13 o 
  -1  -1   2     1236.90     1267.87     14.79 o 
   0  -1   2      283.26      295.25      2.44 o 
   1  -1   2     1305.34     1422.96     27.06 o 
   2  -1   2      188.06      197.32      5.64 o 
   3  -1   2        4.76        7.31      0.14 o 
   4  -1   2     3296.03     3623.12     35.70 o 
   5  -1   2       14.31       13.09      0.30 o 
   6  -1   2      186.79      175.68      2.08 o 
   7  -1   2      141.41      135.78      1.73 o 
   8  -1   2       71.22       70.72      1.21 o 
   9  -1   2       26.88       31.13      0.83 o 
  10  -1   2        0.27       -0.07      0.45 o 
 -10   0   2        0.11        0.01      0.51 o 
  -9   0   2        7.38        5.75      0.53 o 
  -8   0   2       68.30       76.19      1.28 o 
  -7   0   2       17.91       19.48      0.53 o 
  -6   0   2       16.25       16.73      0.35 o 
  -5   0   2      131.87      137.59      1.44 o 
  -4   0   2      301.57      383.87      3.64 o 
  -3   0   2      453.21      508.89      4.76 o 
  -2   0   2     2106.48     2162.97     25.22 o 
  -1   0   2      138.69      164.55      1.41 o 
   0   0   2      547.96      542.62      6.33 o 
   1   0   2     7020.81     7022.59    187.31 o 
   2   0   2     1958.94     2054.13     26.27 o 
   3   0   2      747.58      810.76      8.02 o 
   4   0   2       59.61       64.96      0.72 o 
   5   0   2      252.94      231.78      2.66 o 
   6   0   2       18.26       18.05      0.55 o 
   7   0   2       80.06       73.73      1.11 o 
   8   0   2      107.87      103.45      1.64 o 
   9   0   2      110.71      108.43      1.97 o 
  10   0   2        7.80        6.04      0.65 o 
 -11   1   2        1.69        2.02      0.59 o 
 -10   1   2       19.13       21.14      0.90 o 
  -9   1   2       18.94       23.95      0.86 o 
  -8   1   2      274.42      270.06      3.58 o 
  -7   1   2       20.71       23.49      0.51 o 
  -6   1   2      181.31      182.70      1.87 o 
  -5   1   2       64.72       43.18      0.51 o 
  -4   1   2      883.66      852.07      7.89 o 
  -3   1   2       10.39       19.11      0.33 o 
  -2   1   2      103.25      104.06      1.30 o 
  -1   1   2     4220.92     4336.40     39.96 o 
   0   1   2     5215.79     5367.78     68.73 o 
   1   1   2      155.16      164.15      1.69 o 
   2   1   2       18.29       14.02      0.28 o 
   3   1   2     1903.20     1916.63     24.83 o 
   4   1   2       49.66       47.65      0.58 o 
   5   1   2      258.51      253.85      2.93 o 
   6   1   2        6.56        4.83      0.28 o 
   7   1   2      273.41      260.08      3.80 o 
   8   1   2        3.57        3.47      0.49 o 
   9   1   2       19.34       21.48      1.00 o 
  10   1   2        2.72        0.47      0.54 o 
 -11   2   2        3.58        3.81      0.70 o 
 -10   2   2       80.38       85.42      2.16 o 
  -9   2   2       12.32       11.64      0.63 o 
  -8   2   2      183.02      181.56      2.52 o 
  -7   2   2      173.83      167.74      1.76 o 
  -6   2   2        0.50        1.47      0.13 o 
  -5   2   2       23.36       16.11      0.29 o 
  -4   2   2        0.26        1.09      0.07 o 
  -3   2   2      338.86      402.63      4.03 o 
  -2   2   2     4604.28     4821.31     47.53 o 
   0   2   2    10874.62    10483.14    111.57 o 
   1   2   2      377.38      336.14      4.26 o 
   2   2   2      583.98      577.32      5.41 o 
   3   2   2        3.30        3.71      0.18 o 
   4   2   2       67.98       59.50      0.79 o 
   5   2   2      642.92      624.24      7.27 o 
   6   2   2       10.21       12.70      0.52 o 
   7   2   2       32.77       29.97      1.06 o 
   8   2   2       15.45       17.33      0.92 o 
   9   2   2        1.69        0.79      0.51 o 
 -11   3   2       21.69       17.99      0.87 o 
 -10   3   2        1.88        1.35      0.41 o 
  -9   3   2       36.77       34.51      1.06 o 
  -8   3   2       62.50       59.91      1.85 o 
  -7   3   2       62.20       59.61      0.86 o 
  -6   3   2      100.28       98.87      1.11 o 
  -5   3   2      205.77      202.92      2.39 o 
  -4   3   2      375.13      382.91      3.42 o 
  -3   3   2      263.28      290.74      3.04 o 
  -2   3   2        3.57        0.81      0.11 o 
  -1   3   2     1192.49     1332.21     13.16 o 
   0   3   2      329.27      341.62      3.51 o 
   1   3   2       77.64       69.51      0.92 o 
   2   3   2      612.30      658.93      6.61 o 
   3   3   2      125.72      136.18      1.46 o 
   4   3   2       28.34       24.73      0.66 o 
   5   3   2      143.52      130.76      1.70 o 
   6   3   2       71.15       70.20      1.37 o 
   7   3   2       14.60       14.06      0.81 o 
   8   3   2       10.99       10.60      0.76 o 
   9   3   2        0.35        1.35      0.68 o 
 -11   4   2        6.88        9.08      1.40 o 
 -10   4   2        1.93        1.47      0.53 o 
  -9   4   2        6.15        5.02      0.49 o 
  -8   4   2       15.06       14.85      0.52 o 
  -7   4   2      153.32      151.88      1.79 o 
  -6   4   2        1.00       -0.02      0.17 o 
  -5   4   2       11.68        9.11      0.47 o 
  -4   4   2      425.99      440.16      4.23 o 
  -3   4   2       18.02       21.08      0.40 o 
  -2   4   2      942.38     1023.87      8.96 o 
  -1   4   2       76.84      106.58      1.22 o 
   0   4   2        4.06        8.11      0.40 o 
   1   4   2       61.68       67.88      0.83 o 
   2   4   2      184.75      186.94      2.08 o 
   3   4   2      382.33      372.88      3.67 o 
   4   4   2      568.77      556.52      6.77 o 
   5   4   2      100.66      103.52      1.58 o 
   6   4   2      105.26      101.92      1.83 o 
   7   4   2       20.51       19.01      1.37 o 
   8   4   2       31.88       37.73      1.69 o 
 -10   5   2        0.26       -0.34      0.39 o 
  -9   5   2        0.06       -0.11      0.37 o 
  -8   5   2       94.18      101.31      1.59 o 
  -7   5   2        0.27        0.06      0.21 o 
  -6   5   2       15.56       15.83      0.44 o 
  -5   5   2      498.10      501.59      4.83 o 
  -4   5   2      137.05      129.02      1.80 o 
  -3   5   2       54.92       59.32      0.76 o 
  -2   5   2      119.80      118.50      1.22 o 
  -1   5   2      212.23      204.09      2.07 o 
   0   5   2      441.27      409.03      4.23 o 
   1   5   2       13.74       10.02      0.32 o 
   2   5   2       26.13       15.50      0.46 o 
   3   5   2      374.88      391.32      4.89 o 
   4   5   2        1.48        1.50      0.29 o 
   5   5   2       13.30       14.83      0.54 o 
   6   5   2      173.12      186.03      5.52 o 
   7   5   2       19.72       20.72      2.18 o 
   8   5   2       34.45       35.52      2.54 o 
 -10   6   2        6.45        9.57      0.69 o 
  -9   6   2       14.52       17.91      0.83 o 
  -8   6   2       75.26       81.20      1.31 o 
  -7   6   2        1.48        3.52      0.32 o 
  -6   6   2        2.11        3.28      0.32 o 
  -5   6   2        0.96        1.14      0.16 o 
  -4   6   2       88.70       81.61      1.02 o 
  -3   6   2      490.53      486.99      4.71 o 
  -2   6   2      174.41      180.96      1.80 o 
  -1   6   2      332.30      330.88      3.29 o 
   0   6   2        0.55       -0.07      0.14 o 
   1   6   2      262.33      264.77      2.91 o 
   2   6   2      368.06      380.61      4.80 o 
   3   6   2       18.13       17.16      0.73 o 
   4   6   2        3.59        4.28      0.45 o 
   5   6   2        0.17        0.71      0.39 o 
   6   6   2       35.94       32.64      1.49 o 
   7   6   2        1.23        1.69      1.27 o 
  -9   7   2        8.61        8.43      0.56 o 
  -8   7   2       23.85       24.04      0.82 o 
  -7   7   2        5.62        5.36      0.47 o 
  -6   7   2        2.46        2.01      0.28 o 
  -5   7   2        4.34        3.61      0.36 o 
  -4   7   2       15.14       16.01      0.48 o 
  -3   7   2       49.65       46.16      0.76 o 
  -2   7   2      102.12       98.43      1.41 o 
  -1   7   2       12.76       12.92      0.45 o 
   0   7   2        6.32        5.01      0.36 o 
   1   7   2        0.07       -0.01      0.33 o 
   2   7   2       16.49       16.79      0.87 o 
   3   7   2        0.90        0.61      0.46 o 
   4   7   2       29.60       27.03      1.13 o 
   5   7   2       15.83       10.36      1.20 o 
   6   7   2        0.11       -0.39      1.34 o 
  -9   8   2       25.08       24.74      0.97 o 
  -8   8   2        0.09       -0.37      0.37 o 
  -7   8   2        0.49        0.10      0.36 o 
  -6   8   2       20.51       21.73      0.80 o 
  -5   8   2       20.17       25.12      0.82 o 
  -4   8   2        5.21        4.73      0.45 o 
  -3   8   2      146.04      147.40      1.83 o 
  -2   8   2        9.57        8.89      0.43 o 
  -1   8   2       10.85        8.41      0.43 o 
   0   8   2        9.32        8.11      0.54 o 
   1   8   2       12.29       13.08      0.81 o 
   2   8   2        6.96        6.76      0.70 o 
   3   8   2       12.55       11.21      0.84 o 
   4   8   2       21.67       27.09      1.22 o 
   5   8   2       66.19       73.41      4.36 o 
  -8   9   2       17.93       19.56      1.04 o 
  -7   9   2        0.14       -0.13      0.38 o 
  -6   9   2        0.13        0.09      0.39 o 
  -5   9   2       46.55       44.95      1.14 o 
  -4   9   2       39.91       39.45      1.08 o 
  -3   9   2       24.45       26.23      0.76 o 
  -2   9   2       33.17       32.87      1.00 o 
  -1   9   2       16.93       18.01      0.65 o 
   0   9   2       21.50       18.24      0.84 o 
   1   9   2        8.52        6.77      0.57 o 
   2   9   2       13.75       14.67      1.00 o 
   3   9   2       29.42       33.46      1.41 o 
   4   9   2        0.90        0.83      0.66 o 
  -6  10   2       11.51       13.00      0.77 o 
  -5  10   2        2.24        2.29      0.50 o 
  -4  10   2        3.97        5.07      0.57 o 
  -3  10   2       26.38       29.31      1.14 o 
  -2  10   2       39.23       42.65      1.57 o 
  -1  10   2        0.68        1.49      0.47 o 
   0  10   2        0.08       -0.59      0.59 o 
   1  10   2       20.69       20.80      1.16 o 
   2  10   2        6.39        5.34      0.69 o 
  -4  11   2        0.76        0.88      0.60 o 
  -3  11   2        0.01        0.60      0.70 o 
  -2  11   2        0.92        0.86      0.73 o 
  -1  11   2        0.30       -0.21      1.05 o 
   0 -11   3        3.72        6.53      0.91 o 
   1 -11   3        1.22        0.41      0.69 o 
   2 -11   3       18.05       20.32      1.13 o 
   3 -11   3       11.47       10.60      0.66 o 
  -3 -10   3        0.09       -0.33      0.49 o 
  -2 -10   3        0.01       -0.15      0.44 o 
  -1 -10   3        4.48        4.77      0.70 o 
   0 -10   3        0.22        1.09      0.40 o 
   1 -10   3       21.61       22.61      0.78 o 
   2 -10   3        5.20        3.96      0.55 o 
   3 -10   3       54.01       52.43      1.58 o 
   4 -10   3        1.25        1.49      0.40 o 
   5 -10   3       50.94       47.43      1.31 o 
   6 -10   3       15.38       16.36      0.82 o 
  -5  -9   3        0.43       -0.39      0.59 o 
  -4  -9   3        0.98       -0.40      0.51 o 
  -3  -9   3       14.72       14.16      0.81 o 
  -2  -9   3       61.90       64.19      1.51 o 
  -1  -9   3        3.82        3.14      0.41 o 
   0  -9   3        9.64        9.86      0.50 o 
   1  -9   3        0.92        0.78      0.31 o 
   2  -9   3        1.58        0.64      0.35 o 
   3  -9   3       71.40       72.67      1.38 o 
   4  -9   3       12.93       10.79      0.53 o 
   5  -9   3      141.15      155.40      2.34 o 
   6  -9   3       42.84       46.27      1.04 o 
   7  -9   3       23.28       26.25      0.92 o 
  -6  -8   3        0.00       -0.16      0.56 o 
  -5  -8   3        2.37        1.94      0.56 o 
  -4  -8   3        1.87        1.58      0.56 o 
  -3  -8   3      130.27      131.09      2.66 o 
  -2  -8   3       39.60       38.79      0.95 o 
  -1  -8   3       70.50       71.23      1.08 o 
   0  -8   3       54.39       55.33      0.92 o 
   1  -8   3       26.62       23.77      0.74 o 
   2  -8   3       27.01       27.23      0.64 o 
   3  -8   3       96.44       92.76      1.39 o 
   4  -8   3       63.02       71.76      1.16 o 
   5  -8   3       35.60       29.36      0.73 o 
   6  -8   3        0.45        0.67      0.30 o 
   7  -8   3       53.45       52.41      1.20 o 
   8  -8   3        2.42        1.47      0.35 o 
  -7  -7   3        0.11       -0.30      0.54 o 
  -6  -7   3       28.30       30.81      1.24 o 
  -5  -7   3        3.60        3.28      0.56 o 
  -4  -7   3       22.14       19.56      1.32 o 
  -3  -7   3        0.02        0.50      0.34 o 
  -2  -7   3      397.11      379.41      4.06 o 
  -1  -7   3        2.84        2.81      0.26 o 
   0  -7   3      112.38      102.53      1.24 o 
   1  -7   3      155.75      152.93      1.51 o 
   2  -7   3       15.40       11.85      0.39 o 
   3  -7   3        0.96        0.25      0.18 o 
   4  -7   3      187.05      169.46      1.95 o 
   5  -7   3        0.79        0.00      0.24 o 
   6  -7   3        0.04        0.21      0.19 o 
   7  -7   3        1.13        0.49      0.28 o 
   8  -7   3       25.41       33.63      0.79 o 
   9  -7   3        3.39        3.59      0.41 o 
  -8  -6   3       21.34       23.20      1.15 o 
  -7  -6   3        0.08       -0.47      0.47 o 
  -6  -6   3       23.57       17.72      0.93 o 
  -5  -6   3       28.35       23.71      0.97 o 
  -4  -6   3        0.24       -0.31      0.31 o 
  -3  -6   3      299.18      308.78      3.97 o 
  -2  -6   3       29.55       28.44      0.61 o 
  -1  -6   3      266.46      261.92      2.52 o 
   0  -6   3       35.85       39.58      0.72 o 
   1  -6   3       89.82       78.60      0.80 o 
   2  -6   3       33.92       44.10      0.63 o 
   3  -6   3        7.63        6.70      0.23 o 
   4  -6   3       49.48       44.88      0.66 o 
   5  -6   3      302.57      276.57      3.15 o 
   6  -6   3       13.11        9.14      0.33 o 
   7  -6   3        1.47        1.46      0.21 o 
   8  -6   3       85.17       76.21      1.25 o 
   9  -6   3       16.54       15.93      0.68 o 
  -8  -5   3       10.37        6.32      0.66 o 
  -7  -5   3        8.86       12.22      0.78 o 
  -6  -5   3        0.52        0.34      0.39 o 
  -5  -5   3        0.02        0.17      0.53 o 
  -4  -5   3       49.75       41.21      0.88 o 
  -3  -5   3       57.46       64.58      0.83 o 
  -2  -5   3      212.82      223.42      2.42 o 
  -1  -5   3      133.60      114.68      1.27 o 
   0  -5   3       19.69       23.35      0.38 o 
   1  -5   3       87.58       98.75      1.01 o 
   2  -5   3      192.54      176.63      1.80 o 
   3  -5   3        5.15        5.98      0.22 o 
   4  -5   3      159.52      155.64      1.79 o 
   5  -5   3      131.01      134.39      1.58 o 
   6  -5   3      690.24      684.14      7.43 o 
   7  -5   3        2.27        0.65      0.17 o 
   8  -5   3       23.83       23.80      0.72 o 
   9  -5   3       12.25       16.06      0.54 o 
  -9  -4   3        0.32        1.69      1.13 o 
  -8  -4   3       27.09       29.67      1.21 o 
  -7  -4   3       16.76       15.16      0.68 o 
  -6  -4   3       14.10       10.47      0.56 o 
  -5  -4   3        0.68        1.07      0.25 o 
  -4  -4   3      208.67      199.40      2.26 o 
  -3  -4   3      417.81      405.82      4.21 o 
  -2  -4   3       32.29       39.30      0.67 o 
  -1  -4   3     1041.06     1138.03     11.29 o 
   0  -4   3      261.21      275.40      2.68 o 
   1  -4   3        3.67        3.91      0.17 o 
   2  -4   3       37.46       44.17      0.52 o 
   3  -4   3     1228.26     1339.31     16.47 o 
   4  -4   3      613.75      645.50      7.54 o 
   5  -4   3       34.04       36.58      0.57 o 
   6  -4   3      146.86      136.61      2.01 o 
   7  -4   3        3.84        4.15      0.21 o 
   8  -4   3       26.04       21.65      0.60 o 
   9  -4   3        1.84        2.79      0.29 o 
  10  -4   3        0.03        1.25      0.38 o 
 -10  -3   3       21.59       20.72      2.11 o 
  -9  -3   3       15.10       17.62      1.30 o 
  -8  -3   3        0.18        0.31      0.35 o 
  -7  -3   3      192.33      173.91      2.46 o 
  -6  -3   3      398.10      375.57      4.72 o 
  -5  -3   3        7.43        7.59      0.50 o 
  -4  -3   3       87.37       88.73      1.13 o 
  -3  -3   3      327.07      323.73      3.38 o 
  -2  -3   3      301.37      282.85      3.45 o 
  -1  -3   3      217.52      222.95      2.06 o 
   0  -3   3      935.40     1053.23      9.77 o 
   1  -3   3      930.56      979.28      9.06 o 
   2  -3   3       18.74       13.30      0.28 o 
   3  -3   3      291.39      312.18      9.02 o 
   4  -3   3       13.34        8.46      0.85 o 
   5  -3   3      379.31      354.48      4.21 o 
   6  -3   3       55.19       64.55      1.09 o 
   7  -3   3        0.89        1.35      0.18 o 
   8  -3   3        0.98        0.86      0.19 o 
   9  -3   3       10.56       11.95      0.48 o 
  10  -3   3       39.97       46.61      1.18 o 
 -10  -2   3        0.04       -0.70      0.70 o 
  -9  -2   3       44.30       47.14      2.47 o 
  -8  -2   3        0.13       -0.26      0.26 o 
  -7  -2   3       22.86       19.32      0.59 o 
  -6  -2   3        0.56        0.93      0.37 o 
  -5  -2   3       13.92       10.15      0.38 o 
  -4  -2   3      720.26      800.59      8.60 o 
  -3  -2   3      684.18      823.83      8.18 o 
  -2  -2   3       11.35       10.18      0.32 o 
  -1  -2   3      348.82      369.80      3.48 o 
   0  -2   3     1006.87     1010.71      8.30 o 
   1  -2   3     4955.55     4993.14     95.27 o 
   2  -2   3      243.96      278.88      5.58 o 
   3  -2   3      193.58      233.11      6.77 o 
   4  -2   3       68.71       50.60      2.11 o 
   5  -2   3      405.51      433.00      5.12 o 
   6  -2   3      123.72      113.57      1.49 o 
   7  -2   3        7.13        7.80      0.30 o 
   8  -2   3       45.35       40.79      0.74 o 
   9  -2   3       10.70        6.92      0.41 o 
  10  -2   3       17.57       16.28      0.66 o 
 -10  -1   3        4.81        5.18      0.94 o 
  -9  -1   3        0.48        0.38      0.49 o 
  -8  -1   3        4.39        4.45      0.35 o 
  -7  -1   3      182.12      170.05      2.09 o 
  -6  -1   3        9.64       13.36      0.35 o 
  -5  -1   3       32.94       38.40      0.55 o 
  -4  -1   3      134.71      161.33      1.97 o 
  -3  -1   3      161.82      145.29      1.71 o 
  -2  -1   3      980.69     1056.67     11.23 o 
  -1  -1   3      142.98      137.68      1.48 o 
   0  -1   3      186.23      179.41      1.52 o 
   1  -1   3      222.20      207.80      4.19 o 
   2  -1   3      418.96      424.09     11.70 o 
   3  -1   3     1466.73     1646.68     25.23 o 
   4  -1   3       18.81       13.68      0.27 o 
   5  -1   3      548.30      524.06      5.70 o 
   6  -1   3      424.77      410.44      4.57 o 
   7  -1   3      148.92      145.04      1.82 o 
   8  -1   3       13.51       16.72      0.53 o 
   9  -1   3        0.66        0.58      0.29 o 
  10  -1   3       25.90       30.78      1.02 o 
 -11   0   3        1.16        1.16      0.74 o 
 -10   0   3        0.71        1.11      1.13 o 
  -9   0   3       18.17       18.27      1.08 o 
  -8   0   3       13.69       15.01      0.56 o 
  -7   0   3      113.39      105.50      1.18 o 
  -6   0   3        0.89        1.09      0.18 o 
  -5   0   3      716.34      812.42      7.58 o 
  -4   0   3      122.32      114.87      1.35 o 
  -3   0   3        6.31        2.37      0.20 o 
  -2   0   3      192.24      229.12      2.54 o 
  -1   0   3      802.35      697.67      7.43 o 
   0   0   3     4355.48     4275.39     37.02 o 
   1   0   3      496.32      600.20      7.64 o 
   2   0   3      141.84      119.51      1.36 o 
   3   0   3      758.90      743.39      7.35 o 
   4   0   3       15.39        6.34      0.24 o 
   5   0   3       86.31       88.00      1.10 o 
   6   0   3       23.53       24.48      0.53 o 
   7   0   3      341.76      335.01      3.88 o 
   8   0   3       37.36       36.72      0.84 o 
   9   0   3        0.10       -0.37      0.37 o 
  10   0   3       15.44       17.41      0.95 o 
 -11   1   3        2.10        3.28      0.68 o 
 -10   1   3       14.58       16.67      0.98 o 
  -9   1   3      123.96      126.74      2.33 o 
  -8   1   3        2.69        2.04      0.32 o 
  -7   1   3      181.42      183.84      2.06 o 
  -6   1   3       97.69       97.66      1.10 o 
  -5   1   3        6.69        7.18      0.28 o 
  -4   1   3      296.21      331.02      3.66 o 
  -3   1   3      593.47      529.92      6.24 o 
  -2   1   3      726.19      693.79      6.86 o 
  -1   1   3    14549.70    14021.63    261.35 o 
   0   1   3       92.94      114.25      1.58 o 
   1   1   3     2033.30     1923.08     18.98 o 
   2   1   3     1392.56     1568.74     16.62 o 
   3   1   3      716.85      792.14      8.44 o 
   4   1   3        0.11        0.21      0.15 o 
   5   1   3       21.42       19.36      0.39 o 
   6   1   3       91.79       88.11      1.35 o 
   7   1   3       15.52       13.86      0.61 o 
   8   1   3        3.83        2.88      0.46 o 
   9   1   3        1.09        0.14      0.46 o 
 -11   2   3        1.31        1.83      0.59 o 
 -10   2   3       73.30       79.66      2.14 o 
  -9   2   3       16.92       17.49      0.74 o 
  -8   2   3      168.75      170.70      2.41 o 
  -7   2   3      163.78      188.00      1.84 o 
  -6   2   3       11.44        9.20      0.21 o 
  -5   2   3       49.59       65.09      0.78 o 
  -4   2   3       49.22       57.29      0.80 o 
  -3   2   3        9.98       14.23      0.29 o 
  -2   2   3     1403.42     1542.43     16.26 o 
  -1   2   3     3108.78     3242.66     32.19 o 
   0   2   3      804.27      795.12     15.75 o 
   1   2   3      599.13      619.40      6.23 o 
   2   2   3        2.24        3.37      0.17 o 
   3   2   3       35.28       34.47      0.56 o 
   4   2   3      129.47      131.68      1.40 o 
   5   2   3      264.71      265.86      2.83 o 
   6   2   3      665.23      672.72      9.16 o 
   7   2   3       14.58       16.99      0.91 o 
   8   2   3       62.02       63.19      1.64 o 
   9   2   3        2.42        1.55      0.54 o 
 -11   3   3        0.35        0.92      0.47 o 
 -10   3   3        4.40        4.28      0.55 o 
  -9   3   3        0.88        1.42      0.38 o 
  -8   3   3      307.16      295.11      3.50 o 
  -7   3   3        1.47        1.43      0.17 o 
  -6   3   3        0.61        0.12      0.16 o 
  -5   3   3      481.42      434.62      3.91 o 
  -4   3   3       68.80       81.41      0.91 o 
  -3   3   3     3339.47     3374.07     39.59 o 
  -2   3   3     1804.78     1907.46     23.51 o 
  -1   3   3       69.49       68.93      1.01 o 
   0   3   3     1031.66     1098.06     11.72 o 
   1   3   3       59.85       74.54      1.16 o 
   2   3   3      171.99      156.19      1.63 o 
   3   3   3       30.33       26.91      0.51 o 
   4   3   3       26.24       26.79      0.51 o 
   5   3   3      365.71      382.69      4.57 o 
   6   3   3      316.45      313.47      4.47 o 
   7   3   3       12.37       10.93      0.76 o 
   8   3   3        1.43        1.47      0.51 o 
   9   3   3        1.82        2.11      0.62 o 
 -11   4   3       17.01       21.98      1.01 o 
 -10   4   3        0.47       -0.07      0.40 o 
  -9   4   3        3.67        3.64      0.47 o 
  -8   4   3      128.10      120.06      1.68 o 
  -7   4   3        6.59        6.52      0.35 o 
  -6   4   3        0.39        0.04      0.15 o 
  -5   4   3       42.48       48.81      0.85 o 
  -4   4   3     1398.90     1494.21     14.78 o 
  -3   4   3        0.47        1.86      0.17 o 
  -2   4   3       70.82       70.91      0.83 o 
  -1   4   3     1131.87     1142.85     12.24 o 
   0   4   3      135.79      115.49      1.47 o 
   1   4   3       20.22       21.12      0.50 o 
   2   4   3       35.05       41.06      0.77 o 
   3   4   3      104.21       95.81      1.25 o 
   4   4   3       89.52       88.92      1.21 o 
   5   4   3      101.54      116.70      1.75 o 
   6   4   3       93.09       94.38      1.76 o 
   7   4   3       24.21       25.40      1.14 o 
   8   4   3       12.52       10.46      1.27 o 
 -10   5   3       19.78       19.28      1.06 o 
  -9   5   3       45.47       44.38      1.18 o 
  -8   5   3       23.09       25.45      0.88 o 
  -7   5   3        2.86        3.15      0.30 o 
  -6   5   3      236.13      245.87      2.86 o 
  -5   5   3        0.69        0.47      0.29 o 
  -4   5   3       67.01       67.57      1.06 o 
  -3   5   3      121.47      119.30      1.31 o 
  -2   5   3      334.80      313.11      3.09 o 
  -1   5   3      191.43      198.43      2.37 o 
   0   5   3      143.58      150.13      1.88 o 
   1   5   3        0.14        0.23      0.18 o 
   2   5   3      199.01      192.73      2.83 o 
   3   5   3      222.01      216.51      2.66 o 
   4   5   3       24.62       28.85      0.86 o 
   5   5   3      122.34      123.27      1.75 o 
   6   5   3        0.66        0.64      0.40 o 
   7   5   3        1.77        2.29      0.59 o 
   8   5   3        0.05        0.92      0.72 o 
 -10   6   3       12.56       14.53      0.92 o 
  -9   6   3      141.14      152.86      2.34 o 
  -8   6   3        7.28        6.54      0.56 o 
  -7   6   3       63.72       64.40      1.13 o 
  -6   6   3       70.73       76.53      1.48 o 
  -5   6   3       85.81       87.72      1.18 o 
  -4   6   3        1.32        2.92      0.36 o 
  -3   6   3       58.32       68.49      0.83 o 
  -2   6   3       89.78       71.65      1.06 o 
  -1   6   3       39.17       31.10      0.64 o 
   0   6   3       19.18       22.70      0.63 o 
   1   6   3      145.55      139.92      2.03 o 
   2   6   3      220.35      203.91      4.27 o 
   3   6   3       19.61       22.29      0.79 o 
   4   6   3       47.63       46.70      1.17 o 
   5   6   3        0.02       -0.44      0.44 o 
   6   6   3        6.08        5.47      0.78 o 
   7   6   3        3.37        3.81      1.41 o 
  -9   7   3        2.49        2.78      0.44 o 
  -8   7   3        0.00        0.42      0.35 o 
  -7   7   3        2.14        3.06      0.50 o 
  -6   7   3       34.22       33.78      0.99 o 
  -5   7   3       12.34        9.49      0.44 o 
  -4   7   3        1.34        2.09      0.33 o 
  -3   7   3        1.21        0.99      0.24 o 
  -2   7   3       61.33       62.68      1.04 o 
  -1   7   3       43.69       39.32      0.78 o 
   0   7   3       29.99       26.62      0.86 o 
   1   7   3      102.28       96.07      2.06 o 
   2   7   3      117.24      114.39      2.39 o 
   3   7   3       38.76       34.42      1.22 o 
   4   7   3       39.16       44.12      1.38 o 
   5   7   3        8.95        9.98      1.20 o 
   6   7   3        8.59        9.35      0.99 o 
  -9   8   3        7.65        8.39      0.75 o 
  -8   8   3        0.33        0.63      0.42 o 
  -7   8   3        7.04        9.01      0.62 o 
  -6   8   3       19.00       20.03      0.80 o 
  -5   8   3        0.37        0.45      0.37 o 
  -4   8   3       73.43       75.97      1.26 o 
  -3   8   3       47.80       48.72      1.05 o 
  -2   8   3       23.46       24.12      0.81 o 
  -1   8   3       43.73       40.06      0.93 o 
   0   8   3        3.61        1.97      0.35 o 
   1   8   3        0.65        0.05      0.49 o 
   2   8   3       25.70       25.61      1.14 o 
   3   8   3       20.63       20.81      1.12 o 
   4   8   3       31.36       31.76      1.30 o 
   5   8   3        8.33        9.92      1.14 o 
  -8   9   3        1.37        1.48      0.54 o 
  -7   9   3        4.50        5.42      0.56 o 
  -6   9   3       27.12       29.11      0.98 o 
  -5   9   3       28.10       30.70      1.01 o 
  -4   9   3       15.67       13.69      0.82 o 
  -3   9   3        4.92        3.86      0.49 o 
  -2   9   3        0.49        0.46      0.43 o 
  -1   9   3        1.70        0.87      0.51 o 
   0   9   3        0.50        0.63      0.39 o 
   1   9   3       11.02       12.93      0.89 o 
   2   9   3        1.93        1.56      0.73 o 
   3   9   3        0.01        0.39      0.62 o 
   4   9   3        3.35        5.21      0.78 o 
  -6  10   3        7.06        6.22      0.62 o 
  -5  10   3        0.79        0.33      0.69 o 
  -4  10   3        0.10       -0.25      0.53 o 
  -3  10   3       18.12       16.36      0.95 o 
  -2  10   3        7.00        6.80      0.66 o 
  -1  10   3        2.77        2.30      0.53 o 
   0  10   3        1.35        0.88      0.53 o 
   1  10   3        4.50        2.88      0.75 o 
   2  10   3        6.79        7.70      0.92 o 
  -3  11   3        0.02        0.19      0.70 o 
  -2  11   3        8.27        9.74      0.97 o 
   1 -11   4        0.34        0.23      0.53 o 
   2 -11   4        1.23        0.54      0.43 o 
  -3 -10   4        0.69        0.88      0.50 o 
  -2 -10   4       14.52       12.22      0.95 o 
  -1 -10   4       18.69       17.22      0.90 o 
   0 -10   4       34.16       30.54      1.10 o 
   1 -10   4        2.01        2.04      0.56 o 
   2 -10   4        3.93        4.96      0.50 o 
   3 -10   4        8.96       10.21      0.61 o 
   4 -10   4       42.11       37.83      1.05 o 
   5 -10   4        6.60        6.28      0.58 o 
  -5  -9   4        0.09       -0.48      0.54 o 
  -4  -9   4       18.87       19.20      0.96 o 
  -3  -9   4       35.70       39.16      1.42 o 
  -2  -9   4        0.04       -0.04      0.36 o 
  -1  -9   4        6.44        7.53      0.50 o 
   0  -9   4       53.90       57.17      1.09 o 
   1  -9   4        1.10        2.07      0.35 o 
   2  -9   4        1.58        1.58      0.38 o 
   3  -9   4        1.10        1.99      0.38 o 
   4  -9   4      101.91      114.85      1.71 o 
   5  -9   4        8.41       12.43      0.58 o 
   6  -9   4        4.90        8.74      0.55 o 
   7  -9   4        0.12        0.33      0.33 o 
  -6  -8   4       15.12       20.03      1.13 o 
  -5  -8   4       21.70       24.89      1.98 o 
  -4  -8   4        0.15       -0.45      0.46 o 
  -3  -8   4       86.08       87.47      1.75 o 
  -2  -8   4        5.22        3.52      0.42 o 
  -1  -8   4       36.13       34.09      0.71 o 
   0  -8   4      166.79      166.03      2.00 o 
   1  -8   4      341.78      352.60      4.16 o 
   2  -8   4        4.01        5.18      0.37 o 
   3  -8   4      142.26      137.57      1.87 o 
   4  -8   4       11.20        7.92      0.35 o 
   5  -8   4        1.89        3.06      0.29 o 
   6  -8   4        1.02        0.67      0.25 o 
   7  -8   4        6.00        6.29      0.46 o 
   8  -8   4        0.12        0.34      0.31 o 
  -7  -7   4        5.30        7.22      0.77 o 
  -6  -7   4        3.35        5.56      0.70 o 
  -5  -7   4       21.93       18.68      0.95 o 
  -4  -7   4        0.94        0.59      0.63 o 
  -3  -7   4       83.52       78.66      1.55 o 
  -2  -7   4       15.79       20.03      0.55 o 
  -1  -7   4       64.33       62.93      0.94 o 
   0  -7   4      144.34      134.83      1.54 o 
   1  -7   4      153.73      161.87      1.78 o 
   2  -7   4      123.03      133.94      1.49 o 
   3  -7   4       97.25      103.90      1.31 o 
   4  -7   4      264.13      281.50      3.06 o 
   5  -7   4        5.46        6.96      0.30 o 
   6  -7   4       25.57       27.25      0.60 o 
   7  -7   4        7.24        7.45      0.40 o 
   8  -7   4       22.62       27.19      0.66 o 
  -8  -6   4        1.64        3.64      0.61 o 
  -7  -6   4        1.55        1.03      0.54 o 
  -6  -6   4        6.32        3.00      0.54 o 
  -5  -6   4       68.74       68.46      2.64 o 
  -4  -6   4       75.37       81.75      1.57 o 
  -3  -6   4       72.51       71.69      1.29 o 
  -2  -6   4       16.48       15.52      0.46 o 
  -1  -6   4      432.16      438.34      4.04 o 
   0  -6   4        1.46        1.16      0.21 o 
   1  -6   4        0.49        0.73      0.10 o 
   2  -6   4       63.85       65.58      0.82 o 
   3  -6   4      277.57      249.96      2.69 o 
   4  -6   4       69.58       55.72      0.76 o 
   5  -6   4       50.89       42.42      0.64 o 
   6  -6   4       24.25       21.60      0.46 o 
   7  -6   4      228.06      204.28      2.65 o 
   8  -6   4       25.17       20.91      0.54 o 
   9  -6   4        0.02       -0.23      0.23 o 
  -8  -5   4        4.32        2.79      0.56 o 
  -7  -5   4       43.86       46.95      1.40 o 
  -6  -5   4        2.93        4.39      0.54 o 
  -5  -5   4       13.36        8.84      0.64 o 
  -4  -5   4      916.28      881.05     10.45 o 
  -3  -5   4        9.45        9.03      0.45 o 
  -2  -5   4        8.86       11.00      0.67 o 
  -1  -5   4       30.75       38.38      0.58 o 
   0  -5   4      381.18      373.51      3.63 o 
   1  -5   4        1.17        5.58      0.22 o 
   2  -5   4      159.42      176.84      1.93 o 
   3  -5   4        3.14        2.99      0.15 o 
   4  -5   4      350.18      352.36      4.78 o 
   5  -5   4       34.80       34.01      0.62 o 
   6  -5   4        0.15        0.64      0.38 o 
   7  -5   4       53.21       51.43      0.80 o 
   8  -5   4        0.41       -0.15      0.21 o 
   9  -5   4        1.62        1.79      0.27 o 
  -9  -4   4       48.64       59.73      1.59 o 
  -8  -4   4        0.21        0.73      0.46 o 
  -7  -4   4        0.15        0.29      0.40 o 
  -6  -4   4        2.57        3.36      0.37 o 
  -5  -4   4       26.98       21.63      0.65 o 
  -4  -4   4       19.45       19.51      0.49 o 
  -3  -4   4        0.81        1.65      0.25 o 
  -2  -4   4     1149.96     1211.47     12.03 o 
  -1  -4   4      279.74      356.88      3.46 o 
   0  -4   4      310.84      377.51      3.61 o 
   1  -4   4       32.95       41.56      0.56 o 
   2  -4   4      440.20      512.83      5.22 o 
   3  -4   4      398.99      360.84      4.97 o 
   4  -4   4      148.01      136.57      4.51 o 
   5  -4   4        0.01        0.28      0.70 o 
   6  -4   4       33.59       24.78      0.52 o 
   7  -4   4       55.96       45.60      0.72 o 
   8  -4   4        2.41        1.51      0.21 o 
   9  -4   4        6.61        5.74      0.34 o 
 -10  -3   4        0.00        0.00      1.13 o 
  -9  -3   4       26.26       25.31      0.99 o 
  -8  -3   4       35.94       35.26      1.00 o 
  -7  -3   4       53.83       45.99      1.08 o 
  -6  -3   4       44.57       38.18      0.84 o 
  -5  -3   4      126.51      110.77      1.50 o 
  -4  -3   4       77.04       59.06      0.85 o 
  -3  -3   4       12.65        9.29      0.38 o 
  -2  -3   4      103.12      104.23      2.38 o 
  -1  -3   4        0.24        3.19      0.25 o 
   0  -3   4      420.93      445.50      4.19 o 
   1  -3   4      213.69      223.22      2.29 o 
   2  -3   4      254.69      276.74      5.68 o 
   3  -3   4      130.98      147.56      4.65 o 
   4  -3   4      329.99      304.15      8.88 o 
   5  -3   4      602.03      619.58     17.48 o 
   6  -3   4        1.81        4.19      0.26 o 
   7  -3   4      124.59      125.23      1.52 o 
   8  -3   4       32.64       39.16      0.77 o 
   9  -3   4       68.22       77.45      1.49 o 
  10  -3   4       41.02       50.34      2.16 o 
 -10  -2   4        0.05       -0.70      0.70 o 
  -9  -2   4        0.13        0.20      0.37 o 
  -8  -2   4       39.04       36.41      0.94 o 
  -7  -2   4       99.65       81.33      1.36 o 
  -6  -2   4       13.18       14.11      0.53 o 
  -5  -2   4       84.83       75.65      1.20 o 
  -4  -2   4      182.73      177.74      1.98 o 
  -3  -2   4      321.06      300.65      3.38 o 
  -2  -2   4     1822.16     1930.66     23.84 o 
  -1  -2   4     1394.64     1409.41     13.93 o 
   0  -2   4       60.23       72.76      0.71 o 
   1  -2   4      138.52      168.83      1.88 o 
   2  -2   4     1187.28     1136.49     21.68 o 
   3  -2   4        0.73        2.96      0.56 o 
   4  -2   4       66.67       88.93      3.10 o 
   5  -2   4       96.82      115.41      1.47 o 
   6  -2   4       70.22       74.47      0.95 o 
   7  -2   4      144.22      130.61      1.62 o 
   8  -2   4       22.55       20.11      0.52 o 
   9  -2   4       60.33       58.94      1.12 o 
  10  -2   4       22.67       25.56      0.97 o 
 -10  -1   4       14.49       15.64      1.24 o 
  -9  -1   4        2.27        2.23      0.30 o 
  -8  -1   4       42.46       37.34      0.85 o 
  -7  -1   4        7.13        7.70      0.40 o 
  -6  -1   4      133.14      150.07      1.87 o 
  -5  -1   4      101.02       95.35      2.30 o 
  -4  -1   4      686.78      706.01      8.37 o 
  -3  -1   4      747.08      773.25      9.16 o 
  -2  -1   4       19.29       11.27      0.29 o 
  -1  -1   4     1979.52     2126.39     19.76 o 
   0  -1   4     1914.30     1910.77     16.57 o 
   1  -1   4      179.81      151.67      1.70 o 
   2  -1   4        1.31        2.68      0.42 o 
   3  -1   4       29.69       53.29      0.97 o 
   4  -1   4      340.31      310.20      4.61 o 
   5  -1   4      207.02      239.13      2.70 o 
   6  -1   4       24.30       19.96      0.43 o 
   7  -1   4       58.15       50.25      0.80 o 
   8  -1   4        5.84        3.17      0.30 o 
   9  -1   4        0.44        0.77      0.31 o 
  10  -1   4        0.36        0.43      0.46 o 
 -11   0   4       17.10       22.27      1.50 o 
 -10   0   4       74.06       77.76      2.92 o 
  -9   0   4       28.75       30.15      1.16 o 
  -8   0   4      146.41      133.82      1.74 o 
  -7   0   4       54.86       44.31      0.99 o 
  -6   0   4      190.04      203.20      2.10 o 
  -5   0   4       72.00       79.76      1.00 o 
  -4   0   4     1051.04     1177.45     15.32 o 
  -3   0   4      566.96      613.61      7.24 o 
  -2   0   4      712.53      724.80      7.75 o 
  -1   0   4       12.01       13.39      0.36 o 
   0   0   4     2061.19     2126.98     22.30 o 
   1   0   4      505.62      482.50      4.76 o 
   2   0   4      823.60      942.87     10.11 o 
   3   0   4     1579.39     1749.01     18.73 o 
   4   0   4       79.45       97.54      1.19 o 
   5   0   4       58.76       63.05      0.89 o 
   6   0   4      216.85      197.03      2.35 o 
   7   0   4      118.15      112.57      1.66 o 
   8   0   4        4.46        3.02      0.37 o 
   9   0   4        3.23        1.32      0.46 o 
 -11   1   4       10.48       12.14      0.95 o 
 -10   1   4       37.24       36.11      3.16 o 
  -9   1   4      100.06      103.99      2.31 o 
  -8   1   4      237.55      232.85      2.76 o 
  -7   1   4       44.79       47.41      0.75 o 
  -6   1   4      111.81      105.40      1.20 o 
  -5   1   4      246.03      269.61      3.09 o 
  -4   1   4      172.80      193.11      2.24 o 
  -3   1   4       36.25       37.57      0.70 o 
  -2   1   4        1.85        2.88      0.25 o 
  -1   1   4      496.71      521.12      5.63 o 
   0   1   4       67.34       87.51      0.98 o 
   1   1   4      226.20      250.94      2.55 o 
   2   1   4      328.95      389.48      4.23 o 
   3   1   4       73.06       79.50      1.55 o 
   4   1   4      504.10      523.14      8.00 o 
   5   1   4      644.80      625.23      9.16 o 
   6   1   4       53.78       51.47      0.95 o 
   7   1   4        0.10       -0.14      0.30 o 
   8   1   4        3.39        3.13      0.49 o 
   9   1   4       51.89       54.10      1.52 o 
 -11   2   4       28.75       29.62      1.36 o 
 -10   2   4       15.54       17.31      0.81 o 
  -9   2   4        6.65        4.44      0.75 o 
  -8   2   4        7.74        6.86      0.38 o 
  -7   2   4       15.49       17.57      0.38 o 
  -6   2   4        6.48        8.01      0.44 o 
  -5   2   4        0.67        0.20      0.16 o 
  -4   2   4       33.17       50.36      0.69 o 
  -3   2   4      714.68      675.34      7.95 o 
  -2   2   4      173.49      159.08      1.85 o 
  -1   2   4       72.30       52.66      0.81 o 
   0   2   4       33.63       27.65      0.50 o 
   1   2   4       24.47       17.43      0.35 o 
   2   2   4      344.94      305.45      3.17 o 
   3   2   4      432.73      436.92      4.79 o 
   4   2   4      360.15      366.00      4.10 o 
   5   2   4      399.90      398.76      3.88 o 
   6   2   4       36.46       36.37      0.93 o 
   7   2   4        7.46        7.48      0.67 o 
   8   2   4        0.05        0.07      0.43 o 
   9   2   4        5.30        6.70      0.73 o 
 -11   3   4       20.98       24.68      1.03 o 
 -10   3   4        2.08        1.47      0.43 o 
  -9   3   4       11.01       10.64      0.98 o 
  -8   3   4      110.86      112.85      1.75 o 
  -7   3   4       86.79       88.90      1.17 o 
  -6   3   4        8.03        6.34      0.21 o 
  -5   3   4       23.22       23.92      0.55 o 
  -4   3   4      859.29      850.54      8.46 o 
  -3   3   4     2401.44     2358.46     24.96 o 
  -2   3   4        9.36        4.76      0.50 o 
  -1   3   4      222.50      306.70      3.43 o 
   0   3   4        7.63        4.27      0.40 o 
   1   3   4        4.68        3.44      0.29 o 
   2   3   4      158.19      138.48      1.72 o 
   3   3   4      357.74      379.08      3.70 o 
   4   3   4      292.62      279.26      3.01 o 
   5   3   4      481.50      480.00      5.00 o 
   6   3   4        3.03        1.94      0.43 o 
   7   3   4       35.42       38.79      1.27 o 
   8   3   4       11.89       15.64      0.95 o 
 -11   4   4        3.19        3.64      0.58 o 
 -10   4   4       19.55       21.85      0.93 o 
  -9   4   4        7.23        6.99      0.57 o 
  -8   4   4        9.38       10.05      0.55 o 
  -7   4   4      101.28      100.18      1.30 o 
  -6   4   4       33.30       31.90      0.45 o 
  -5   4   4      547.80      516.10      5.29 o 
  -4   4   4      122.76      111.34      1.24 o 
  -3   4   4        1.99        3.13      0.32 o 
  -2   4   4     1943.70     1980.16     25.58 o 
  -1   4   4     2359.11     2511.59     26.60 o 
   0   4   4       36.48       33.53      0.68 o 
   1   4   4       22.47       21.93      0.57 o 
   2   4   4        5.97        7.11      0.35 o 
   3   4   4        1.73        0.81      0.30 o 
   4   4   4      359.47      345.89      3.71 o 
   5   4   4       29.14       31.62      0.70 o 
   6   4   4        0.00        0.42      0.43 o 
   7   4   4        5.59        6.61      0.70 o 
   8   4   4        3.32        2.25      0.74 o 
 -10   5   4        7.20        6.75      0.65 o 
  -9   5   4        0.05        0.08      0.33 o 
  -8   5   4       29.91       33.58      1.02 o 
  -7   5   4       10.52       10.32      0.79 o 
  -6   5   4       41.36       38.69      0.76 o 
  -5   5   4      133.60      137.73      1.52 o 
  -4   5   4       23.08       24.89      0.76 o 
  -3   5   4        0.10        0.22      0.34 o 
  -2   5   4      633.46      659.97      7.24 o 
  -1   5   4       49.97       47.04      0.86 o 
   0   5   4       30.99       34.75      0.63 o 
   1   5   4      223.23      208.27      2.53 o 
   2   5   4       16.09       11.36      0.45 o 
   3   5   4      378.79      390.44      4.51 o 
   4   5   4       21.02       28.21      0.71 o 
   5   5   4       72.86       70.89      1.32 o 
   6   5   4        8.49       10.88      0.81 o 
   7   5   4        0.24       -0.13      0.51 o 
 -10   6   4       25.83       24.64      1.08 o 
  -9   6   4        0.01        0.90      0.39 o 
  -8   6   4        0.11        0.41      0.32 o 
  -7   6   4        2.98        3.38      0.38 o 
  -6   6   4       59.37       58.31      1.00 o 
  -5   6   4        9.06       11.71      0.49 o 
  -4   6   4       11.09       12.11      0.69 o 
  -3   6   4       41.90       41.71      0.98 o 
  -2   6   4        0.08       -0.07      0.22 o 
  -1   6   4       52.03       56.55      0.86 o 
   0   6   4        3.38        3.01      0.35 o 
   1   6   4      106.38      109.07      1.71 o 
   2   6   4        2.31        3.45      0.55 o 
   3   6   4        0.70        1.02      0.37 o 
   4   6   4        7.66        4.79      0.51 o 
   5   6   4       17.64       16.99      0.95 o 
   6   6   4       23.46       20.16      1.83 o 
  -9   7   4        3.06        4.67      0.52 o 
  -8   7   4       51.21       51.32      1.18 o 
  -7   7   4       27.06       29.60      0.90 o 
  -6   7   4       24.63       15.71      0.67 o 
  -5   7   4       14.63       16.62      0.57 o 
  -4   7   4       85.59       90.71      1.86 o 
  -3   7   4       56.10       57.10      1.12 o 
  -2   7   4      116.12      116.99      1.65 o 
  -1   7   4        8.38        9.43      0.47 o 
   0   7   4      157.79      160.15      2.79 o 
   1   7   4        0.11        0.39      0.46 o 
   2   7   4       20.96       20.28      0.98 o 
   3   7   4       56.36       57.46      1.60 o 
   4   7   4       38.61       42.92      1.38 o 
   5   7   4        0.00       -0.57      0.57 o 
   6   7   4       12.30       16.63      1.97 o 
  -9   8   4        1.33        1.70      0.49 o 
  -8   8   4       13.46       14.23      0.73 o 
  -7   8   4        3.15        3.47      0.49 o 
  -6   8   4        4.21        3.97      0.47 o 
  -5   8   4        0.55        0.25      0.38 o 
  -4   8   4       12.66        9.30      0.69 o 
  -3   8   4       35.95       32.86      0.90 o 
  -2   8   4       13.60       13.95      1.18 o 
  -1   8   4       30.30       28.41      0.98 o 
   0   8   4       27.09       26.99      0.92 o 
   1   8   4       87.09       84.66      2.32 o 
   2   8   4        1.24        0.86      0.54 o 
   3   8   4        0.23        0.83      0.59 o 
   4   8   4        0.02       -0.30      0.56 o 
   5   8   4       21.00       24.37      2.18 o 
  -8   9   4       13.02       13.93      0.77 o 
  -7   9   4        2.20        3.14      0.52 o 
  -6   9   4        2.02        1.77      0.49 o 
  -5   9   4        0.31       -0.15      0.41 o 
  -4   9   4        7.18        6.85      0.52 o 
  -3   9   4        9.84        7.76      0.64 o 
  -2   9   4        0.23        0.15      0.55 o 
  -1   9   4        0.00       -0.47      0.50 o 
   0   9   4        0.94        0.19      0.54 o 
   1   9   4        2.35        1.61      0.62 o 
   2   9   4        3.53        2.00      0.86 o 
   3   9   4        0.06        0.14      0.65 o 
  -6  10   4        0.06        0.74      0.61 o 
  -5  10   4       30.15       32.50      1.46 o 
  -4  10   4        1.21       -0.04      0.56 o 
  -3  10   4       15.77       16.14      1.10 o 
  -2  10   4        4.32        3.39      0.68 o 
  -1  10   4        3.17        2.17      0.64 o 
   0  10   4        0.00        0.72      0.62 o 
   1  10   4        5.00        4.21      0.78 o 
  -3 -10   5       34.36       42.33      1.61 o 
  -2 -10   5       12.33       12.85      0.97 o 
  -1 -10   5        5.66        4.32      0.60 o 
   0 -10   5       12.38       12.43      0.79 o 
   1 -10   5        1.22        0.80      0.40 o 
   2 -10   5       12.10       12.76      0.66 o 
   3 -10   5        0.00       -0.27      0.36 o 
   4 -10   5       16.82       20.45      0.80 o 
   5 -10   5        1.51        1.10      0.41 o 
  -4  -9   5        0.00       -0.45      0.45 o 
  -3  -9   5        5.18        3.68      0.57 o 
  -2  -9   5       55.27       53.03      1.22 o 
  -1  -9   5       10.14        7.70      0.81 o 
   0  -9   5        7.49        5.92      0.42 o 
   1  -9   5      114.23      113.87      1.89 o 
   2  -9   5       64.92       64.26      1.27 o 
   3  -9   5        0.01        0.05      0.28 o 
   4  -9   5        2.43        2.40      0.33 o 
   5  -9   5        3.35        2.46      0.43 o 
   6  -9   5       11.39       11.92      0.61 o 
  -6  -8   5       11.63       11.06      0.92 o 
  -5  -8   5        5.30        1.71      0.61 o 
  -4  -8   5        7.17        7.19      0.62 o 
  -3  -8   5        9.30        8.00      0.56 o 
  -2  -8   5       43.43       43.11      1.01 o 
  -1  -8   5        9.16        7.49      0.38 o 
   0  -8   5       51.09       49.49      0.97 o 
   1  -8   5        0.69        0.59      0.25 o 
   2  -8   5       95.04       80.65      1.27 o 
   3  -8   5        1.23        0.23      0.25 o 
   4  -8   5        0.02        0.38      0.22 o 
   5  -8   5       79.13       68.62      1.06 o 
   6  -8   5       36.51       27.07      0.66 o 
   7  -8   5        5.75        3.32      0.30 o 
  -7  -7   5        6.16        4.33      0.89 o 
  -6  -7   5        0.44        0.69      0.56 o 
  -5  -7   5       24.89       19.14      0.99 o 
  -4  -7   5       13.42       15.04      0.89 o 
  -3  -7   5        1.72        1.40      0.34 o 
  -2  -7   5      121.07      132.14      1.82 o 
  -1  -7   5        2.88        2.66      0.32 o 
   0  -7   5       60.13       57.40      0.77 o 
   1  -7   5       19.36       17.85      0.42 o 
   2  -7   5       58.42       57.83      0.76 o 
   3  -7   5      312.45      316.23      3.41 o 
   4  -7   5       42.23       36.04      0.61 o 
   5  -7   5        7.92       10.77      0.36 o 
   6  -7   5       14.46       18.12      0.47 o 
   7  -7   5        3.59        5.11      0.30 o 
   8  -7   5       12.10       11.67      0.46 o 
  -8  -6   5        2.85        3.66      0.67 o 
  -7  -6   5       44.19       46.93      1.51 o 
  -6  -6   5       10.26       11.49      0.81 o 
  -5  -6   5        7.29        7.17      0.64 o 
  -4  -6   5       98.50       86.80      1.83 o 
  -3  -6   5       93.89       93.11      1.51 o 
  -2  -6   5        5.16        4.03      0.28 o 
  -1  -6   5      110.13      111.37      1.29 o 
   0  -6   5      469.03      489.95      4.74 o 
   1  -6   5      180.52      192.42      2.17 o 
   2  -6   5       37.59       26.48      0.50 o 
   3  -6   5      138.89      152.71      1.74 o 
   4  -6   5       38.24       28.91      0.58 o 
   5  -6   5       35.82       37.85      0.91 o 
   6  -6   5        9.62        9.48      0.62 o 
   7  -6   5       54.79       55.51      0.99 o 
   8  -6   5        4.45        2.99      0.24 o 
   9  -6   5       10.42       10.36      0.40 o 
  -8  -5   5       30.84       33.26      1.26 o 
  -7  -5   5        2.99        1.43      0.47 o 
  -6  -5   5       69.07       70.77      1.73 o 
  -5  -5   5      157.01      139.14      2.68 o 
  -4  -5   5       32.61       42.02      1.03 o 
  -3  -5   5       23.32       24.11      0.67 o 
  -2  -5   5      716.94      670.65      6.02 o 
  -1  -5   5      142.46      150.36      1.95 o 
   0  -5   5      241.43      232.30      2.34 o 
   1  -5   5        0.68        1.43      0.15 o 
   2  -5   5        1.06        4.32      0.24 o 
   3  -5   5      231.93      221.93      2.34 o 
   4  -5   5      152.38      171.20      2.42 o 
   5  -5   5       18.67       18.04      0.47 o 
   6  -5   5        4.33        3.46      0.23 o 
   7  -5   5      126.67      144.03      2.54 o 
   8  -5   5       26.32       27.26      0.57 o 
   9  -5   5        2.43        4.13      0.28 o 
  -9  -4   5        2.55        1.55      0.51 o 
  -8  -4   5       89.60       88.68      2.05 o 
  -7  -4   5        1.62        0.43      0.39 o 
  -6  -4   5       97.13       82.26      2.51 o 
  -5  -4   5        0.04       -0.08      0.26 o 
  -4  -4   5      254.91      244.72      2.91 o 
  -3  -4   5      378.49      374.11      5.19 o 
  -2  -4   5      647.22      648.93      6.36 o 
  -1  -4   5       93.55      104.85      1.16 o 
   0  -4   5       64.75       60.64      0.81 o 
   1  -4   5      433.95      442.96      4.23 o 
   2  -4   5       11.21        5.57      0.24 o 
   3  -4   5        8.85       11.35      0.33 o 
   4  -4   5        2.52        1.69      0.70 o 
   5  -4   5      577.84      562.63     16.07 o 
   6  -4   5      302.99      267.36      5.44 o 
   7  -4   5        4.15        3.71      0.29 o 
   8  -4   5        1.64        0.72      0.18 o 
   9  -4   5        7.88        6.42      0.35 o 
 -10  -3   5        1.49        1.22      0.70 o 
  -9  -3   5        2.42        1.27      0.49 o 
  -8  -3   5        0.79        1.01      0.50 o 
  -7  -3   5        3.80        4.96      0.47 o 
  -6  -3   5        6.88        4.18      0.41 o 
  -5  -3   5      220.50      221.94      2.67 o 
  -4  -3   5       19.69       20.39      0.52 o 
  -3  -3   5        0.02       -0.04      0.14 o 
  -2  -3   5       15.39       10.75      0.30 o 
  -1  -3   5      141.20       98.18      1.06 o 
   0  -3   5      110.01      173.16      1.72 o 
   1  -3   5       53.82       71.00      0.74 o 
   2  -3   5      165.11      138.39      2.03 o 
   3  -3   5      474.83      475.39     13.39 o 
   4  -3   5      320.50      300.63      8.88 o 
   5  -3   5        0.86        2.40      0.85 o 
   6  -3   5      467.18      398.42      7.41 o 
   7  -3   5        5.31        3.97      0.19 o 
   8  -3   5        0.00        0.14      0.28 o 
   9  -3   5        3.16        3.80      0.34 o 
 -10  -2   5       24.92       27.01      1.11 o 
  -9  -2   5        2.81        2.35      0.44 o 
  -8  -2   5        0.05       -0.08      0.29 o 
  -7  -2   5       79.71       75.33      1.44 o 
  -6  -2   5       78.47       72.59      1.23 o 
  -5  -2   5       22.36       19.41      0.41 o 
  -4  -2   5       77.40       83.56      1.26 o 
  -3  -2   5     1589.40     1635.77     19.02 o 
  -2  -2   5       24.85       14.62      0.33 o 
  -1  -2   5      155.46      221.02      2.30 o 
   0  -2   5      262.02      285.02      2.88 o 
   1  -2   5       81.69      122.02      1.78 o 
   2  -2   5     1158.74     1157.83     22.18 o 
   3  -2   5      165.30      160.81      5.07 o 
   4  -2   5      258.93      259.33      7.75 o 
   5  -2   5       51.23       60.33      0.95 o 
   6  -2   5      156.02      145.22      1.58 o 
   7  -2   5        0.12        0.71      0.16 o 
   8  -2   5       45.61       49.51      1.20 o 
   9  -2   5        4.64        2.31      0.38 o 
 -10  -1   5       14.34       16.40      1.24 o 
  -9  -1   5       72.34       67.55      1.69 o 
  -8  -1   5        7.68        5.14      0.49 o 
  -7  -1   5        0.04       -0.05      0.21 o 
  -6  -1   5      332.52      311.35      3.31 o 
  -5  -1   5      792.89      760.30      9.03 o 
  -4  -1   5      141.08      141.12      2.25 o 
  -3  -1   5      229.59      213.60      2.46 o 
  -2  -1   5     1979.75     1928.77     20.56 o 
  -1  -1   5     2740.56     2830.03     28.04 o 
   0  -1   5      398.06      446.60      4.46 o 
   1  -1   5      181.49      211.44      2.16 o 
   2  -1   5       57.66       85.20      1.07 o 
   3  -1   5      259.52      273.19      3.24 o 
   4  -1   5      614.72      668.32      8.85 o 
   5  -1   5      106.42       98.81      1.21 o 
   6  -1   5        4.09        1.88      0.17 o 
   7  -1   5        0.34        1.30      0.20 o 
   8  -1   5       48.15       50.30      0.98 o 
   9  -1   5        0.06       -0.21      0.31 o 
 -11   0   5       20.60       23.73      2.47 o 
 -10   0   5        2.52        3.03      0.84 o 
  -9   0   5       74.55       70.69      1.29 o 
  -8   0   5        0.06       -0.23      0.23 o 
  -7   0   5       32.74       28.92      0.82 o 
  -6   0   5        1.76        1.06      0.32 o 
  -5   0   5      406.61      416.99      5.67 o 
  -4   0   5      365.13      432.47      5.23 o 
  -3   0   5        1.19       -0.12      0.12 o 
  -2   0   5      239.53      339.08      3.74 o 
  -1   0   5     1025.45     1195.46     12.70 o 
   0   0   5     1397.11     1487.15     14.68 o 
   1   0   5      330.36      316.89      3.78 o 
   2   0   5      893.57      984.37     11.49 o 
   3   0   5      923.33     1100.06     12.87 o 
   4   0   5      170.12      175.38      2.22 o 
   5   0   5       28.75       36.29      0.65 o 
   6   0   5      236.31      222.08      2.61 o 
   7   0   5        6.60        7.36      0.38 o 
   8   0   5       16.53       20.89      0.75 o 
   9   0   5        2.64        2.31      0.49 o 
 -11   1   5        7.79        8.51      1.04 o 
 -10   1   5        5.43        5.64      0.83 o 
  -9   1   5       20.07       17.43      1.28 o 
  -8   1   5       37.67       36.08      0.73 o 
  -7   1   5        2.26        2.93      0.30 o 
  -6   1   5       51.74       49.64      0.87 o 
  -5   1   5     1054.58     1084.78     12.73 o 
  -4   1   5      176.86      133.25      2.01 o 
  -3   1   5        0.26        0.19      0.12 o 
  -2   1   5       45.56       42.32      0.58 o 
  -1   1   5        0.21        0.14      0.07 o 
   0   1   5        5.92        6.81      0.23 o 
   1   1   5        1.70        0.40      0.12 o 
   2   1   5        8.59        3.75      0.20 o 
   3   1   5      786.07      752.98      8.92 o 
   4   1   5        0.15        0.13      0.17 o 
   5   1   5       42.14       34.99      0.70 o 
   6   1   5       70.92       71.53      1.07 o 
   7   1   5       45.28       37.67      0.93 o 
   8   1   5       15.67       13.33      0.81 o 
   9   1   5        0.67        1.60      0.49 o 
 -11   2   5        0.04        0.92      0.80 o 
 -10   2   5       26.18       31.86      1.07 o 
  -9   2   5        0.01       -0.39      0.59 o 
  -8   2   5        1.09        1.55      0.31 o 
  -7   2   5       40.73       41.22      0.75 o 
  -6   2   5        4.51        7.89      0.38 o 
  -5   2   5      192.29      181.62      3.33 o 
  -4   2   5      470.13      432.73      5.83 o 
  -3   2   5      493.35      462.43      6.16 o 
  -2   2   5       11.49       12.48      0.49 o 
  -1   2   5      204.87      192.78      4.64 o 
   0   2   5     1128.71     1203.76     11.11 o 
   1   2   5      261.07      274.16      3.09 o 
   2   2   5      253.46      300.77      3.36 o 
   3   2   5       46.27       44.27      0.64 o 
   4   2   5      119.00      113.37      1.48 o 
   5   2   5        8.48        7.39      0.34 o 
   6   2   5       51.95       53.03      1.06 o 
   7   2   5        0.94        1.36      0.41 o 
   8   2   5        1.89        2.37      0.51 o 
 -11   3   5       22.66       24.60      1.05 o 
 -10   3   5       21.97       23.60      0.97 o 
  -9   3   5      145.42      152.45      2.59 o 
  -8   3   5        0.82        0.96      0.25 o 
  -7   3   5        0.38        0.64      0.17 o 
  -6   3   5       27.49       26.22      0.69 o 
  -5   3   5      188.49      201.65      2.22 o 
  -4   3   5       53.06       63.69      0.93 o 
  -3   3   5      330.86      326.22      6.53 o 
  -2   3   5      240.56      268.60      3.06 o 
  -1   3   5     1190.91     1252.83     13.38 o 
   0   3   5      236.50      260.57      4.20 o 
   1   3   5      228.66      225.33      2.62 o 
   2   3   5      124.82      120.14      2.08 o 
   3   3   5       25.96       28.68      0.60 o 
   4   3   5        1.19        0.39      0.21 o 
   5   3   5        4.24        4.20      0.32 o 
   6   3   5       23.91       27.04      1.03 o 
   7   3   5       33.94       38.04      1.43 o 
   8   3   5       13.27       12.66      0.87 o 
 -10   4   5       14.87       13.62      0.79 o 
  -9   4   5        3.17        3.01      0.47 o 
  -8   4   5      155.67      162.10      2.38 o 
  -7   4   5        0.03       -0.02      0.14 o 
  -6   4   5       41.05       38.03      1.31 o 
  -5   4   5      211.07      197.70      2.20 o 
  -4   4   5        9.85       13.83      0.62 o 
  -3   4   5      160.83      156.82      2.71 o 
  -2   4   5     2017.14     2182.11     23.19 o 
  -1   4   5      558.27      541.44      5.96 o 
   0   4   5        0.78        0.08      0.22 o 
   1   4   5        5.41        3.99      0.32 o 
   2   4   5       87.20       82.00      1.20 o 
   3   4   5       14.15       11.72      0.61 o 
   4   4   5        5.60        5.67      0.40 o 
   5   4   5       15.89       14.80      0.72 o 
   6   4   5       93.66       91.22      1.81 o 
   7   4   5        0.12        0.68      0.43 o 
   8   4   5       13.16       18.40      1.08 o 
 -10   5   5        2.01        2.32      0.54 o 
  -9   5   5       19.99       19.95      0.98 o 
  -8   5   5       61.86       60.73      1.22 o 
  -7   5   5       18.34       12.58      0.50 o 
  -6   5   5       21.17       17.94      0.93 o 
  -5   5   5      477.55      464.78      5.26 o 
  -4   5   5        5.26        4.82      0.41 o 
  -3   5   5        0.33        0.34      0.46 o 
  -2   5   5      146.01      136.11      1.77 o 
  -1   5   5      211.09      206.83      2.34 o 
   0   5   5       35.46       34.70      0.74 o 
   1   5   5        3.08        2.43      0.31 o 
   2   5   5      335.56      333.87      4.25 o 
   3   5   5      226.88      221.27      3.00 o 
   4   5   5        1.41        0.87      0.31 o 
   5   5   5        4.57        2.95      0.45 o 
   6   5   5       19.77       23.34      1.40 o 
   7   5   5        9.91       10.79      1.10 o 
 -10   6   5        2.13        3.54      0.60 o 
  -9   6   5       72.48       75.20      1.50 o 
  -8   6   5        1.78        0.81      0.37 o 
  -7   6   5       72.57       68.63      1.34 o 
  -6   6   5       46.51       45.34      0.99 o 
  -5   6   5        7.19        7.15      0.57 o 
  -4   6   5       28.62       23.72      0.68 o 
  -3   6   5       23.44       24.47      2.10 o 
  -2   6   5        2.78        3.76      0.22 o 
  -1   6   5       94.34       97.97      1.74 o 
   0   6   5       62.07       59.41      1.12 o 
   1   6   5       80.35       76.45      1.50 o 
   2   6   5        2.84        3.44      0.44 o 
   3   6   5        0.87        0.28      0.37 o 
   4   6   5       31.05       34.25      1.20 o 
   5   6   5        2.97        4.98      0.60 o 
   6   6   5        0.18       -0.70      0.99 o 
  -9   7   5       94.81      105.07      2.21 o 
  -8   7   5       27.96       27.78      0.93 o 
  -7   7   5       15.68       15.22      0.70 o 
  -6   7   5        7.57       10.21      0.50 o 
  -5   7   5       44.77       43.00      0.97 o 
  -4   7   5       26.91       27.71      0.80 o 
  -3   7   5       10.15       10.29      0.54 o 
  -2   7   5       31.40       32.00      1.85 o 
  -1   7   5        9.37        9.84      0.47 o 
   0   7   5        6.63        5.80      0.61 o 
   1   7   5      252.64      236.24      4.17 o 
   2   7   5       17.82       15.46      0.90 o 
   3   7   5        5.24        7.06      0.70 o 
   4   7   5        2.19        1.51      0.54 o 
   5   7   5        6.31        7.73      0.98 o 
  -9   8   5       36.93       40.66      1.23 o 
  -8   8   5       10.87        9.11      0.67 o 
  -7   8   5       10.47       10.35      0.65 o 
  -6   8   5        4.23        4.25      0.49 o 
  -5   8   5       21.00       18.21      0.71 o 
  -4   8   5       44.69       42.79      1.47 o 
  -3   8   5        6.14        7.18      0.57 o 
  -2   8   5        2.12        1.51      0.44 o 
  -1   8   5       12.22       11.21      0.78 o 
   0   8   5        1.07        0.33      0.51 o 
   1   8   5        2.15        1.45      0.58 o 
   2   8   5       17.55       16.64      1.83 o 
   3   8   5        1.78        1.18      0.62 o 
   4   8   5       19.68       20.21      1.11 o 
  -7   9   5        0.56        0.17      0.53 o 
  -6   9   5       20.74       24.14      1.28 o 
  -5   9   5        1.68        1.60      0.54 o 
  -4   9   5       34.79       37.17      1.21 o 
  -3   9   5        0.16        0.66      0.51 o 
  -2   9   5        6.21        7.62      0.75 o 
  -1   9   5        2.10        2.48      0.62 o 
   0   9   5        3.97        3.51      0.68 o 
   1   9   5        2.87        3.17      0.70 o 
   2   9   5       27.71       32.36      1.44 o 
   3   9   5       14.38       15.14      1.08 o 
  -6  10   5       40.31       43.64      1.51 o 
  -5  10   5        6.75        7.15      0.79 o 
  -4  10   5       11.67       11.84      1.08 o 
  -3  10   5       23.44       23.41      2.46 o 
  -2  10   5        3.52        2.48      0.68 o 
  -1  10   5        2.55        1.37      0.79 o 
   0  10   5        3.83        2.89      0.78 o 
   1  10   5        0.07       -0.63      0.63 o 
  -2 -10   6        7.22        8.83      0.91 o 
  -1 -10   6        5.96        9.01      0.71 o 
   0 -10   6       15.24       12.72      0.94 o 
   1 -10   6        2.37        1.67      0.41 o 
   2 -10   6        0.37        0.68      0.39 o 
   3 -10   6        0.70        0.05      0.36 o 
   4 -10   6        3.80        2.78      0.42 o 
  -4  -9   6       34.44       39.60      1.28 o 
  -3  -9   6        0.04       -0.30      0.44 o 
  -2  -9   6       27.15       37.59      1.24 o 
  -1  -9   6        1.39        2.76      0.44 o 
   0  -9   6       24.74       26.31      0.87 o 
   1  -9   6        2.42        3.35      0.44 o 
   2  -9   6        4.50        5.99      0.46 o 
   3  -9   6       15.14       13.99      0.56 o 
   4  -9   6        0.42        0.10      0.26 o 
   5  -9   6       63.33       72.39      1.49 o 
   6  -9   6       11.24       13.32      0.66 o 
  -6  -8   6        2.65        1.73      0.61 o 
  -5  -8   6        7.89        5.76      0.66 o 
  -4  -8   6       50.59       59.92      1.99 o 
  -3  -8   6        8.29       10.21      0.58 o 
  -2  -8   6        0.37        0.38      0.29 o 
  -1  -8   6       26.34       31.25      0.78 o 
   0  -8   6       30.69       29.87      0.89 o 
   1  -8   6        2.89        3.00      0.30 o 
   2  -8   6       47.64       54.04      0.91 o 
   3  -8   6       17.05       21.92      0.63 o 
   4  -8   6      116.97      115.43      1.48 o 
   5  -8   6        9.46        9.96      0.46 o 
   6  -8   6        2.57        2.83      0.28 o 
   7  -8   6        3.75        3.64      0.29 o 
  -7  -7   6       53.41       55.32      1.75 o 
  -6  -7   6       27.43       27.72      1.27 o 
  -5  -7   6        0.00       -0.19      0.51 o 
  -4  -7   6       30.59       26.77      1.26 o 
  -3  -7   6      243.64      223.89      3.11 o 
  -2  -7   6       61.28       55.07      1.01 o 
  -1  -7   6       72.73       74.37      1.21 o 
   0  -7   6      107.17      104.72      1.39 o 
   1  -7   6      168.91      158.01      1.96 o 
   2  -7   6       56.11       43.28      0.69 o 
   3  -7   6      258.86      269.37      2.77 o 
   4  -7   6       33.01       26.75      0.51 o 
   5  -7   6        1.67        0.87      0.18 o 
   6  -7   6        2.21        1.26      0.18 o 
   7  -7   6        2.59        4.08      0.24 o 
   8  -7   6       31.31       29.78      0.65 o 
  -8  -6   6        2.83        4.24      0.68 o 
  -7  -6   6        1.77        1.56      0.58 o 
  -6  -6   6        1.13       -0.07      0.47 o 
  -5  -6   6       37.79       40.20      1.25 o 
  -4  -6   6        9.08        7.99      0.53 o 
  -3  -6   6       44.93       45.37      0.92 o 
  -2  -6   6       10.41       11.61      0.40 o 
  -1  -6   6     1107.97     1095.75     11.03 o 
   0  -6   6      154.57      163.49      1.75 o 
   1  -6   6        0.46        0.25      0.17 o 
   2  -6   6       72.37       81.27      0.97 o 
   3  -6   6      200.43      174.58      1.95 o 
   4  -6   6      142.17      118.85      1.37 o 
   5  -6   6       74.71       58.92      1.22 o 
   6  -6   6       49.99       54.53      1.10 o 
   7  -6   6        0.65        1.45      0.29 o 
   8  -6   6       50.90       47.61      1.22 o 
  -8  -5   6        6.98        4.85      0.78 o 
  -7  -5   6       30.83       36.29      1.41 o 
  -6  -5   6      129.72      128.06      2.60 o 
  -5  -5   6        6.70        6.08      0.80 o 
  -4  -5   6      150.27      155.13      3.00 o 
  -3  -5   6      478.73      455.46      5.16 o 
  -2  -5   6       13.98       17.46      0.53 o 
  -1  -5   6        5.06        5.38      0.34 o 
   0  -5   6      133.49      135.34      1.45 o 
   1  -5   6       20.88       26.27      0.48 o 
   2  -5   6      103.27       91.32      1.09 o 
   3  -5   6        9.11        9.30      0.32 o 
   4  -5   6      220.92      212.30      2.95 o 
   5  -5   6        9.25        7.05      1.13 o 
   6  -5   6      245.87      260.88      8.46 o 
   7  -5   6       13.88       11.89      0.62 o 
   8  -5   6        4.81        5.18      0.51 o 
  -9  -4   6        0.35        0.90      0.49 o 
  -8  -4   6       22.90       22.03      1.04 o 
  -7  -4   6        0.07        0.66      0.59 o 
  -6  -4   6        9.20        6.90      0.59 o 
  -5  -4   6        6.98        8.53      0.54 o 
  -4  -4   6      735.87      725.03      8.68 o 
  -3  -4   6      284.98      279.22      3.55 o 
  -2  -4   6        8.81       13.43      0.39 o 
  -1  -4   6      640.03      692.27      6.96 o 
   0  -4   6       35.54       47.51      0.67 o 
   1  -4   6      171.69      160.29      1.76 o 
   2  -4   6      185.25      175.58      2.11 o 
   3  -4   6      139.56      144.71      2.57 o 
   4  -4   6      291.93      289.49      8.74 o 
   5  -4   6      312.15      321.91      9.73 o 
   6  -4   6        1.06        0.28      0.85 o 
   7  -4   6       11.02       13.43      0.67 o 
   8  -4   6        1.79        1.98      0.21 o 
   9  -4   6        1.36        0.33      0.22 o 
 -10  -3   6        1.52        0.89      0.60 o 
  -9  -3   6       14.12       17.82      1.32 o 
  -8  -3   6        4.33        5.52      0.62 o 
  -7  -3   6       47.79       47.16      1.54 o 
  -6  -3   6      146.21      130.81      2.18 o 
  -5  -3   6       20.73       24.05      0.69 o 
  -4  -3   6     1317.67     1294.31     15.20 o 
  -3  -3   6     1275.33     1239.14     14.50 o 
  -2  -3   6      641.53      662.21      6.70 o 
  -1  -3   6       68.78       68.27      0.86 o 
   0  -3   6        0.65        0.03      0.15 o 
   1  -3   6      584.73      524.81      5.31 o 
   2  -3   6        4.13        2.38      0.16 o 
   3  -3   6        1.01       -0.14      0.56 o 
   4  -3   6      139.11      122.62      4.23 o 
   5  -3   6      117.08       92.73      3.52 o 
   6  -3   6      142.16      142.01      2.48 o 
   7  -3   6        0.24       -0.13      0.19 o 
   8  -3   6        0.05        0.57      0.21 o 
   9  -3   6        2.50        6.77      0.44 o 
 -10  -2   6        0.86       -0.39      0.39 o 
  -9  -2   6       50.67       54.35      1.47 o 
  -8  -2   6       64.94       57.83      1.31 o 
  -7  -2   6       29.89       25.72      0.98 o 
  -6  -2   6        4.70        7.06      0.52 o 
  -5  -2   6        8.02        6.48      0.37 o 
  -4  -2   6      158.92      164.47      2.02 o 
  -3  -2   6      292.45      302.07      4.19 o 
  -2  -2   6     1578.97     1840.18     18.19 o 
  -1  -2   6       71.38       85.64      1.01 o 
   0  -2   6      544.33      703.21      6.99 o 
   1  -2   6      444.28      532.51      4.98 o 
   2  -2   6      346.95      294.99      3.24 o 
   3  -2   6       25.67       29.18      1.69 o 
   4  -2   6      222.85      238.35      3.83 o 
   5  -2   6        0.44        0.21      0.16 o 
   6  -2   6       15.64       13.95      0.52 o 
   7  -2   6        2.24        2.13      0.21 o 
   8  -2   6       13.30       11.07      0.45 o 
   9  -2   6       59.45       56.49      1.27 o 
 -10  -1   6        1.66        0.21      0.40 o 
  -9  -1   6        6.74        8.08      0.79 o 
  -8  -1   6       20.64       20.13      0.76 o 
  -7  -1   6       68.48       56.89      0.96 o 
  -6  -1   6      130.16      123.04      1.78 o 
  -5  -1   6       11.03        6.60      0.43 o 
  -4  -1   6      180.96      166.80      2.02 o 
  -3  -1   6       68.78       60.81      1.32 o 
  -2  -1   6       94.72      124.56      1.31 o 
  -1  -1   6      250.25      289.26      2.98 o 
   0  -1   6       78.90       71.35      0.82 o 
   1  -1   6      136.36      118.93      1.38 o 
   2  -1   6     1243.97     1290.68     13.64 o 
   3  -1   6        0.01        0.14      0.13 o 
   4  -1   6       47.06       51.49      0.60 o 
   5  -1   6      162.31      145.89      1.73 o 
   6  -1   6       17.24       16.17      0.40 o 
   7  -1   6       14.82        9.79      0.38 o 
   8  -1   6        1.54        0.18      0.28 o 
   9  -1   6       28.90       30.71      1.06 o 
 -10   0   6        2.04        2.75      0.80 o 
  -9   0   6       16.86       17.36      0.94 o 
  -8   0   6       14.76       12.96      0.60 o 
  -7   0   6        2.44        1.98      0.32 o 
  -6   0   6        5.24        4.59      0.34 o 
  -5   0   6       15.95       16.01      0.56 o 
  -4   0   6      217.67      226.43      2.89 o 
  -3   0   6      301.07      345.10      3.85 o 
  -2   0   6       18.46       25.13      0.52 o 
  -1   0   6     1056.88     1013.98     12.20 o 
   0   0   6      500.83      477.48      4.81 o 
   1   0   6      294.52      277.16      3.35 o 
   2   0   6      781.27      895.98      9.59 o 
   3   0   6      194.30      193.26      2.19 o 
   4   0   6      210.03      212.09      2.66 o 
   5   0   6       16.35       15.29      0.43 o 
   6   0   6        4.11        4.76      0.32 o 
   7   0   6        4.04        5.40      0.40 o 
   8   0   6       22.58       22.19      0.78 o 
   9   0   6        0.87       -0.41      0.41 o 
 -11   1   6        8.38        9.16      1.10 o 
 -10   1   6       23.14       26.15      1.50 o 
  -9   1   6       18.91       17.14      0.54 o 
  -8   1   6       59.57       54.38      0.95 o 
  -7   1   6      460.33      456.36      5.13 o 
  -6   1   6      535.60      521.73      8.06 o 
  -5   1   6        0.07        0.50      0.26 o 
  -4   1   6        2.28        1.60      0.20 o 
  -3   1   6     1245.67     1217.07     12.09 o 
  -2   1   6        5.31        9.52      0.34 o 
  -1   1   6        2.04        2.49      0.15 o 
   0   1   6       24.02       16.41      0.35 o 
   1   1   6      634.23      606.96      6.55 o 
   2   1   6      364.87      357.46      4.88 o 
   3   1   6       20.23       24.22      0.52 o 
   4   1   6      524.18      517.44      6.25 o 
   5   1   6       23.50       17.60      0.59 o 
   6   1   6        6.36        7.05      0.42 o 
   7   1   6        9.79        8.64      0.51 o 
   8   1   6        3.75        5.39      0.69 o 
 -11   2   6        5.31        5.88      1.55 o 
 -10   2   6       44.52       48.96      1.51 o 
  -9   2   6       24.31       26.62      1.15 o 
  -8   2   6      351.23      338.49      3.91 o 
  -7   2   6        0.32        0.50      0.26 o 
  -6   2   6      190.63      203.17      3.03 o 
  -5   2   6      474.94      491.57      5.97 o 
  -4   2   6       17.95       20.53      0.64 o 
  -3   2   6       42.24       53.87      0.73 o 
  -2   2   6      542.51      598.46      6.50 o 
  -1   2   6      842.10      835.39      9.83 o 
   0   2   6      386.92      404.11      4.12 o 
   1   2   6      864.92      970.09     10.42 o 
   2   2   6      127.30      150.47      1.82 o 
   3   2   6        1.50        2.24      0.20 o 
   4   2   6        0.02       -0.06      0.17 o 
   5   2   6      205.97      200.14      3.03 o 
   6   2   6       73.77       70.07      1.25 o 
   7   2   6        3.70        6.02      0.57 o 
   8   2   6       22.41       25.29      1.14 o 
 -11   3   6        6.60        8.13      0.84 o 
 -10   3   6        5.49        4.49      0.55 o 
  -9   3   6        0.76        0.90      0.49 o 
  -8   3   6        3.69        3.12      0.24 o 
  -7   3   6       25.71       25.46      0.63 o 
  -6   3   6       28.72       26.07      0.77 o 
  -5   3   6       48.99       56.74      1.85 o 
  -4   3   6       24.29       27.56      0.90 o 
  -3   3   6        0.38        0.54      0.21 o 
  -2   3   6       48.37       53.56      0.76 o 
  -1   3   6      122.59      133.03      1.81 o 
   0   3   6        1.55        2.30      0.49 o 
   1   3   6       75.38       63.36      0.94 o 
   2   3   6      183.19      175.67      2.14 o 
   3   3   6       14.21       10.04      0.40 o 
   4   3   6        6.77        6.76      0.35 o 
   5   3   6      358.57      375.81      5.58 o 
   6   3   6       14.37       13.14      0.60 o 
   7   3   6       18.29       15.54      1.44 o 
   8   3   6        1.30        1.74      0.57 o 
 -10   4   6        3.87        3.32      0.59 o 
  -9   4   6        9.96        9.48      0.68 o 
  -8   4   6       25.61       28.02      0.55 o 
  -7   4   6        0.98       -0.06      0.25 o 
  -6   4   6       66.20       56.80      1.26 o 
  -5   4   6       18.14       14.79      0.63 o 
  -4   4   6      612.11      627.04      7.55 o 
  -3   4   6       34.49       41.16      0.81 o 
  -2   4   6        4.83        8.02      0.37 o 
  -1   4   6       58.38       59.74      1.02 o 
   0   4   6       11.02       15.25      0.56 o 
   1   4   6        5.27        6.43      0.42 o 
   2   4   6       37.60       36.84      1.00 o 
   3   4   6       38.23       41.17      0.90 o 
   4   4   6       13.53       13.02      0.53 o 
   5   4   6      123.31      125.16      2.24 o 
   6   4   6        5.96        8.34      0.61 o 
   7   4   6        0.99        0.98      0.44 o 
 -10   5   6       20.95       23.03      1.03 o 
  -9   5   6       23.58       19.78      0.84 o 
  -8   5   6        4.03        4.27      0.48 o 
  -7   5   6       50.96       54.09      1.00 o 
  -6   5   6      291.51      289.23      3.78 o 
  -5   5   6       73.50       72.75      1.26 o 
  -4   5   6       51.09       51.99      1.12 o 
  -3   5   6      337.29      335.31      4.74 o 
  -2   5   6      251.34      255.96      3.33 o 
  -1   5   6        6.35        9.05      0.41 o 
   0   5   6       19.14       17.85      0.59 o 
   1   5   6       60.08       54.42      1.13 o 
   2   5   6        1.00        0.26      0.33 o 
   3   5   6        5.58        4.16      0.40 o 
   4   5   6       21.15       18.85      0.75 o 
   5   5   6       51.98       51.20      1.37 o 
   6   5   6        0.42        1.55      0.70 o 
 -10   6   6       38.14       38.86      1.78 o 
  -9   6   6        0.01        0.11      0.38 o 
  -8   6   6        1.49        1.49      0.39 o 
  -7   6   6      117.91      115.43      1.79 o 
  -6   6   6        2.46        1.77      0.35 o 
  -5   6   6       25.05       25.88      0.86 o 
  -4   6   6       31.30       27.63      0.76 o 
  -3   6   6        1.24        1.67      0.55 o 
  -2   6   6      849.43      824.43     11.06 o 
  -1   6   6        7.76        7.46      0.44 o 
   0   6   6        0.44       -0.31      0.31 o 
   1   6   6        0.04        0.21      0.35 o 
   2   6   6       73.45       72.63      1.53 o 
   3   6   6       29.23       28.52      0.95 o 
   4   6   6       57.34       59.77      1.38 o 
   5   6   6        2.69        5.15      0.90 o 
   6   6   6        0.30        0.28      1.13 o 
  -9   7   6        2.10        2.44      0.51 o 
  -8   7   6        0.72        1.69      0.46 o 
  -7   7   6       39.32       37.20      1.53 o 
  -6   7   6        2.47        1.58      0.38 o 
  -5   7   6       13.36       17.79      0.93 o 
  -4   7   6        2.42        1.61      0.39 o 
  -3   7   6       14.47       16.11      0.75 o 
  -2   7   6       75.46       66.87      1.77 o 
  -1   7   6        1.90        0.89      0.49 o 
   0   7   6       27.12       27.96      1.14 o 
   1   7   6       93.09       94.02      2.49 o 
   2   7   6        0.40        0.22      0.51 o 
   3   7   6       16.41       15.21      0.92 o 
   4   7   6        1.20        2.10      0.66 o 
   5   7   6       25.45       29.74      2.40 o 
  -8   8   6        7.48        6.42      0.71 o 
  -7   8   6        2.69        2.99      0.85 o 
  -6   8   6        0.19        0.49      0.68 o 
  -5   8   6       11.48       13.04      0.73 o 
  -4   8   6       30.26       32.78      1.06 o 
  -3   8   6       22.97       23.51      0.93 o 
  -2   8   6        0.25        0.11      0.51 o 
  -1   8   6       67.18       71.25      1.87 o 
   0   8   6        0.09        0.05      0.49 o 
   1   8   6       15.55       16.23      1.00 o 
   2   8   6        5.26        6.18      0.76 o 
   3   8   6       12.28       13.75      1.00 o 
   4   8   6        1.50        1.25      0.78 o 
  -7   9   6       28.40       29.43      2.12 o 
  -6   9   6        4.56        8.08      0.79 o 
  -5   9   6       16.12       18.04      1.69 o 
  -4   9   6       23.09       24.71      1.39 o 
  -3   9   6        5.59        5.89      0.74 o 
  -2   9   6       12.74       10.74      0.89 o 
  -1   9   6       29.44       27.25      1.38 o 
   0   9   6        3.42        4.41      1.11 o 
   1   9   6       32.01       29.16      1.38 o 
   2   9   6        0.48        0.42      0.65 o 
  -5  10   6        1.54        1.15      0.72 o 
  -4  10   6        2.56        1.94      0.94 o 
  -3  10   6        2.06        3.22      1.09 o 
  -2  10   6        2.06        1.27      0.90 o 
  -1  10   6        9.26        8.92      0.93 o 
   0  10   6        1.88        2.28      0.74 o 
  -2 -10   7        1.28        0.83      0.79 o 
  -1 -10   7       24.79       27.52      1.34 o 
   0 -10   7        0.06       -0.42      0.44 o 
   1 -10   7        3.04        4.14      0.49 o 
   2 -10   7       23.10       24.60      0.89 o 
   3 -10   7        4.04        3.65      0.48 o 
  -4  -9   7        8.02        5.21      0.81 o 
  -3  -9   7       90.61       97.85      3.86 o 
  -2  -9   7        2.71        1.41      0.54 o 
  -1  -9   7       58.01       55.51      1.86 o 
   0  -9   7       57.08       57.71      1.28 o 
   1  -9   7        1.25        0.60      0.36 o 
   2  -9   7        1.20        1.13      0.36 o 
   3  -9   7        1.42        1.24      0.31 o 
   4  -9   7       33.30       30.27      0.86 o 
   5  -9   7        9.79        6.84      0.49 o 
  -5  -8   7        7.24        9.00      0.73 o 
  -4  -8   7        0.11        0.61      0.47 o 
  -3  -8   7       87.38       99.22      1.75 o 
  -2  -8   7       72.83       78.40      1.51 o 
  -1  -8   7       15.28       17.20      0.93 o 
   0  -8   7        0.95        0.60      0.33 o 
   1  -8   7       65.41       71.95      1.63 o 
   2  -8   7        1.74        1.92      0.29 o 
   3  -8   7        0.01        0.31      0.23 o 
   4  -8   7        8.44       15.02      0.51 o 
   5  -8   7        0.37        1.60      0.27 o 
   6  -8   7        0.31        0.06      0.25 o 
  -7  -7   7        0.12       -0.12      0.61 o 
  -6  -7   7        0.23       -0.54      0.54 o 
  -5  -7   7       28.49       27.93      1.06 o 
  -4  -7   7        9.02        7.82      0.65 o 
  -3  -7   7       48.15       49.72      1.09 o 
  -2  -7   7        0.32        0.32      0.24 o 
  -1  -7   7       12.44       11.58      0.64 o 
   0  -7   7      354.70      332.12      3.95 o 
   1  -7   7      138.43      132.33      1.84 o 
   2  -7   7        3.25        1.84      0.23 o 
   3  -7   7        3.49        4.27      0.26 o 
   4  -7   7       32.13       34.86      0.62 o 
   5  -7   7        8.70       10.61      0.37 o 
   6  -7   7        2.99        3.85      0.23 o 
   7  -7   7        1.79        0.94      0.42 o 
  -7  -6   7       11.81       11.18      0.89 o 
  -6  -6   7       23.32       23.27      1.39 o 
  -5  -6   7       81.09       89.26      2.03 o 
  -4  -6   7        7.84        5.85      0.47 o 
  -3  -6   7        1.31        3.45      0.34 o 
  -2  -6   7        5.27        3.45      0.33 o 
  -1  -6   7      108.67      100.66      1.30 o 
   0  -6   7       11.30        8.65      0.43 o 
   1  -6   7       56.09       63.84      0.91 o 
   2  -6   7      481.19      490.13      5.10 o 
   3  -6   7      317.94      335.93      3.55 o 
   4  -6   7        5.44        3.61      0.16 o 
   5  -6   7        3.90        5.06      0.59 o 
   6  -6   7        3.42        4.39      0.63 o 
   7  -6   7       33.80       36.08      2.68 o 
   8  -6   7        1.63        1.91      0.99 o 
  -8  -5   7       35.70       35.96      1.38 o 
  -7  -5   7       32.46       30.03      1.18 o 
  -6  -5   7        9.30        9.30      0.70 o 
  -5  -5   7       75.90       71.57      2.23 o 
  -4  -5   7      196.45      186.64      2.63 o 
  -3  -5   7       31.21       31.19      0.95 o 
  -2  -5   7      198.51      195.02      2.42 o 
  -1  -5   7       41.64       36.72      0.59 o 
   0  -5   7      459.94      429.64      4.50 o 
   1  -5   7       12.27        8.76      0.29 o 
   2  -5   7        0.02        0.79      0.14 o 
   3  -5   7      763.73      696.67      8.42 o 
   4  -5   7       49.34       38.50      0.83 o 
   5  -5   7       17.10       15.36      1.69 o 
   6  -5   7       78.37       69.63      3.38 o 
   7  -5   7       15.95       12.40      1.83 o 
   8  -5   7        0.63        0.63      0.58 o 
  -9  -4   7       14.61       14.37      0.91 o 
  -8  -4   7        1.75        1.64      0.54 o 
  -7  -4   7       41.41       37.72      1.24 o 
  -6  -4   7      115.51      116.08      2.36 o 
  -5  -4   7      375.02      345.14      6.81 o 
  -4  -4   7        8.13        5.55      0.47 o 
  -3  -4   7      391.17      409.16      8.75 o 
  -2  -4   7      292.22      278.39      2.99 o 
  -1  -4   7      208.92      211.91      2.31 o 
   0  -4   7       35.12       44.04      0.65 o 
   1  -4   7       91.91       82.49      1.01 o 
   2  -4   7        7.37        4.83      0.15 o 
   3  -4   7      146.13      153.12      1.99 o 
   4  -4   7       69.66       70.34      2.96 o 
   5  -4   7      290.78      282.16      8.74 o 
   6  -4   7       11.89        9.44      1.55 o 
   7  -4   7       13.04       12.47      0.51 o 
   8  -4   7        9.87        8.62      0.36 o 
  -9  -3   7       14.77       16.69      0.95 o 
  -8  -3   7       15.22       16.63      1.06 o 
  -7  -3   7        1.17        2.34      0.55 o 
  -6  -3   7        4.64        3.29      0.51 o 
  -5  -3   7     1089.92     1048.62     14.64 o 
  -4  -3   7      327.56      297.19      4.76 o 
  -3  -3   7       33.96       27.53      0.68 o 
  -2  -3   7       10.62       19.99      0.42 o 
  -1  -3   7      773.20      761.54      7.65 o 
   0  -3   7      156.82      149.20      1.67 o 
   1  -3   7       88.90       63.90      0.80 o 
   2  -3   7      482.76      468.61      5.14 o 
   3  -3   7      460.47      480.85      9.34 o 
   4  -3   7      161.71      151.37      5.07 o 
   5  -3   7      123.68      116.98      4.37 o 
   6  -3   7       23.26       28.77      0.79 o 
   7  -3   7        0.04        0.08      0.48 o 
   8  -3   7       21.71       21.83      0.53 o 
 -10  -2   7        1.02        0.31      0.77 o 
  -9  -2   7       33.68       35.64      1.26 o 
  -8  -2   7       29.61       25.41      1.02 o 
  -7  -2   7       19.31       16.77      0.71 o 
  -6  -2   7       17.94       11.73      0.76 o 
  -5  -2   7      124.18      117.05      1.76 o 
  -4  -2   7      106.45      113.14      1.72 o 
  -3  -2   7      173.21      180.00      2.16 o 
  -2  -2   7      518.71      579.29      6.38 o 
  -1  -2   7       15.62       23.29      0.45 o 
   0  -2   7      331.46      328.89      3.66 o 
   1  -2   7       68.91       86.68      1.09 o 
   2  -2   7      650.96      664.90      7.17 o 
   3  -2   7      884.47      918.76     11.92 o 
   4  -2   7        0.00        2.43      0.54 o 
   5  -2   7        4.16        1.68      0.20 o 
   6  -2   7      130.22      127.25      1.71 o 
   7  -2   7        4.21        7.56      0.32 o 
   8  -2   7       11.05       13.29      0.54 o 
 -10  -1   7        0.04       -0.40      0.40 o 
  -9  -1   7        4.16        3.59      0.51 o 
  -8  -1   7       35.28       42.65      1.12 o 
  -7  -1   7      256.42      238.87      3.77 o 
  -6  -1   7       55.81       53.27      2.56 o 
  -5  -1   7      554.97      540.59      8.11 o 
  -4  -1   7      562.04      517.22      6.26 o 
  -3  -1   7      663.18      608.08      7.28 o 
  -2  -1   7       49.28       56.56      1.04 o 
  -1  -1   7      379.45      378.11      3.89 o 
   0  -1   7      217.90      219.80      2.29 o 
   1  -1   7      416.23      416.58      4.58 o 
   2  -1   7       23.76       12.06      0.28 o 
   3  -1   7      148.32      141.54      2.23 o 
   4  -1   7      224.90      224.42      2.75 o 
   5  -1   7       51.05       45.27      0.89 o 
   6  -1   7       83.87       71.09      1.06 o 
   7  -1   7       46.86       37.23      0.94 o 
   8  -1   7        6.40        3.41      0.41 o 
 -10   0   7       61.37       65.68      1.85 o 
  -9   0   7       53.41       47.59      1.16 o 
  -8   0   7        3.78        5.61      0.53 o 
  -7   0   7       16.59       18.20      0.62 o 
  -6   0   7      344.24      338.18      4.81 o 
  -5   0   7      198.60      195.04      2.39 o 
  -4   0   7       17.43       17.34      0.67 o 
  -3   0   7      981.78     1053.47     16.65 o 
  -2   0   7     2202.82     2497.55     23.03 o 
  -1   0   7       76.06      112.95      1.39 o 
   0   0   7        1.18        0.76      0.14 o 
   1   0   7      485.21      498.80      5.97 o 
   2   0   7        0.82        1.85      0.17 o 
   3   0   7      109.59      124.83      1.50 o 
   4   0   7        2.28        0.68      0.19 o 
   5   0   7        0.03        0.48      0.19 o 
   6   0   7       45.41       34.60      0.72 o 
   7   0   7       46.59       47.37      0.93 o 
   8   0   7        0.23        0.33      0.31 o 
 -10   1   7       11.34       12.76      0.67 o 
  -9   1   7       88.95       83.08      1.42 o 
  -8   1   7        5.40        7.08      0.45 o 
  -7   1   7       19.68       17.31      0.87 o 
  -6   1   7       11.81        8.84      0.49 o 
  -5   1   7       43.05       36.97      0.78 o 
  -4   1   7      319.41      313.08      3.58 o 
  -3   1   7       28.47       23.79      0.49 o 
  -2   1   7        4.70        1.05      0.15 o 
  -1   1   7      392.89      408.71      4.19 o 
   0   1   7       34.04       48.35      0.85 o 
   1   1   7        4.64        1.57      0.16 o 
   2   1   7        1.69        4.98      0.19 o 
   3   1   7       24.70       20.12      0.50 o 
   4   1   7      159.00      174.23      2.31 o 
   5   1   7       16.40       12.15      0.46 o 
   6   1   7       34.34       28.97      0.81 o 
   7   1   7        4.83        5.45      0.40 o 
   8   1   7       42.98       45.52      1.86 o 
 -10   2   7        1.05        1.16      0.54 o 
  -9   2   7       87.68       87.20      1.44 o 
  -8   2   7        2.19        2.08      0.30 o 
  -7   2   7        3.43        2.52      0.42 o 
  -6   2   7        0.90        0.24      0.31 o 
  -5   2   7      287.50      312.51      5.12 o 
  -4   2   7        1.06        1.74      0.25 o 
  -3   2   7       89.18       90.23      1.12 o 
  -2   2   7       39.01       21.72      0.50 o 
  -1   2   7       19.70        9.86      0.41 o 
   0   2   7       81.31       77.83      0.99 o 
   1   2   7        9.17        7.09      0.38 o 
   2   2   7       29.91       33.61      0.61 o 
   3   2   7       72.38       79.29      1.08 o 
   4   2   7      212.08      204.34      2.85 o 
   5   2   7        5.97        3.61      0.33 o 
   6   2   7       20.91       22.76      0.92 o 
   7   2   7        1.61        1.67      0.46 o 
   8   2   7       14.99       18.51      0.98 o 
 -10   3   7        4.04        3.87      0.64 o 
  -9   3   7        0.21       -0.06      0.22 o 
  -8   3   7       75.91       80.91      1.16 o 
  -7   3   7       37.34       36.74      0.97 o 
  -6   3   7       12.68       13.47      0.65 o 
  -5   3   7      411.39      400.49     12.02 o 
  -4   3   7      275.80      253.43      2.96 o 
  -3   3   7      152.08      140.35      1.66 o 
  -2   3   7       83.99       70.66      1.04 o 
  -1   3   7      364.30      339.55      4.18 o 
   0   3   7      245.61      218.13      3.20 o 
   1   3   7       77.82       73.26      1.16 o 
   2   3   7        2.91        3.54      0.32 o 
   3   3   7      433.52      430.03      5.31 o 
   4   3   7       67.36       65.07      1.52 o 
   5   3   7        1.02        2.18      0.51 o 
   6   3   7        0.29        1.10      0.35 o 
   7   3   7        0.33        0.77      0.44 o 
 -10   4   7       42.23       47.09      1.54 o 
  -9   4   7       28.12       29.74      1.03 o 
  -8   4   7        8.53       10.08      0.51 o 
  -7   4   7       74.15       76.43      1.51 o 
  -6   4   7       31.41       32.06      1.44 o 
  -5   4   7      189.92      187.74      2.89 o 
  -4   4   7      251.51      244.23      3.59 o 
  -3   4   7      467.50      437.32      4.95 o 
  -2   4   7      189.14      167.88      2.10 o 
  -1   4   7      131.03      143.62      2.00 o 
   0   4   7       67.92       71.17      1.20 o 
   1   4   7      125.91      137.30      2.18 o 
   2   4   7       13.64       13.28      1.20 o 
   3   4   7        6.41        5.62      0.44 o 
   4   4   7       75.40       81.04      1.58 o 
   5   4   7       46.73       46.58      1.41 o 
   6   4   7       10.28       11.92      0.83 o 
   7   4   7       17.84       21.17      1.82 o 
 -10   5   7        0.60        0.85      0.65 o 
  -9   5   7       34.28       39.77      1.23 o 
  -8   5   7       29.93       31.61      0.90 o 
  -7   5   7       13.47       11.08      0.70 o 
  -6   5   7       33.85       30.53      0.99 o 
  -5   5   7       74.14       67.28      1.35 o 
  -4   5   7       42.77       39.52      1.12 o 
  -3   5   7       90.42       84.98      1.41 o 
  -2   5   7      320.58      310.18      4.42 o 
  -1   5   7       28.92       30.59      1.24 o 
   0   5   7       36.27       33.61      0.92 o 
   1   5   7       41.79       34.72      0.95 o 
   2   5   7        0.00        0.02      0.30 o 
   3   5   7       29.67       31.66      0.84 o 
   4   5   7        0.12       -0.10      0.32 o 
   5   5   7        1.02        1.46      1.13 o 
   6   5   7        0.02        0.35      0.70 o 
 -10   6   7        0.38        0.18      0.68 o 
  -9   6   7        5.24        5.15      0.63 o 
  -8   6   7       19.44       17.72      1.20 o 
  -7   6   7        1.01        1.09      0.38 o 
  -6   6   7       60.57       58.24      1.20 o 
  -5   6   7        1.47        2.30      0.42 o 
  -4   6   7       22.16       20.41      1.21 o 
  -3   6   7      498.67      494.09      6.88 o 
  -2   6   7      204.92      194.93      3.06 o 
  -1   6   7        0.11        0.24      0.34 o 
   0   6   7       64.98       62.84      1.37 o 
   1   6   7       48.18       52.60      1.25 o 
   2   6   7       81.30       87.89      1.72 o 
   3   6   7       49.89       49.38      1.28 o 
   4   6   7       12.33       12.95      0.74 o 
   5   6   7       33.65       31.83      1.69 o 
  -9   7   7       27.62       33.02      1.34 o 
  -8   7   7       36.87       36.58      1.26 o 
  -7   7   7       74.92       77.48      2.01 o 
  -6   7   7        0.36        1.03      0.44 o 
  -5   7   7       36.55       38.28      1.91 o 
  -4   7   7        9.00        9.11      0.64 o 
  -3   7   7       21.50       18.14      1.28 o 
  -2   7   7       15.25       13.88      0.88 o 
  -1   7   7       32.27       34.29      1.25 o 
   0   7   7      130.69      133.90      2.74 o 
   1   7   7        0.62        1.26      0.54 o 
   2   7   7        7.03        7.65      0.73 o 
   3   7   7       22.45       26.19      1.16 o 
   4   7   7       23.62       23.78      1.50 o 
  -8   8   7        3.76        5.62      0.70 o 
  -7   8   7        6.61       10.50      0.81 o 
  -6   8   7       30.17       34.39      1.12 o 
  -5   8   7       33.45       37.10      1.16 o 
  -4   8   7       36.08       33.21      1.26 o 
  -3   8   7       27.18       31.18      1.24 o 
  -2   8   7        2.49        2.67      0.59 o 
  -1   8   7       15.06       15.04      1.12 o 
   0   8   7        5.31        4.30      0.73 o 
   1   8   7        4.81        7.07      0.78 o 
   2   8   7        8.57        8.08      0.94 o 
   3   8   7        4.56        5.27      0.78 o 
  -7   9   7        1.93        0.80      0.68 o 
  -6   9   7        2.92        4.24      1.20 o 
  -5   9   7       15.09       12.74      0.90 o 
  -4   9   7        9.90        9.45      0.85 o 
  -3   9   7        3.82        4.22      0.74 o 
  -2   9   7        7.30        7.41      0.81 o 
  -1   9   7       14.32       13.43      1.05 o 
   0   9   7       32.43       28.57      1.43 o 
   1   9   7        8.16        8.33      0.89 o 
  -4  10   7        0.22       -0.66      0.66 o 
  -3  10   7       18.09       19.92      1.20 o 
  -2  10   7        0.59        0.37      0.81 o 
  -1 -10   8       10.38       13.75      1.02 o 
   0 -10   8        4.40        8.56      0.72 o 
   1 -10   8        6.48        6.61      0.57 o 
   2 -10   8        0.44        1.12      0.41 o 
  -3  -9   8       18.83       19.75      1.36 o 
  -2  -9   8       33.80       34.53      1.21 o 
  -1  -9   8        0.51        0.54      0.45 o 
   0  -9   8       15.66       16.97      0.73 o 
   1  -9   8        0.06       -0.40      0.40 o 
   2  -9   8        5.43        5.51      0.49 o 
   3  -9   8        8.49       12.00      0.53 o 
   4  -9   8        0.73        0.39      0.38 o 
  -5  -8   8        0.21       -0.10      0.47 o 
  -4  -8   8       72.11       71.92      1.67 o 
  -3  -8   8        0.77        2.72      0.57 o 
  -2  -8   8        6.11        9.14      0.59 o 
  -1  -8   8       34.05       30.89      0.82 o 
   0  -8   8       13.29       11.55      0.58 o 
   1  -8   8       84.56       94.83      1.48 o 
   2  -8   8       47.60       47.16      0.93 o 
   3  -8   8        1.83        1.02      0.29 o 
   4  -8   8       26.22       29.38      0.65 o 
   5  -8   8       50.66       49.60      1.37 o 
   6  -8   8        2.44        2.13      0.24 o 
  -6  -7   8        3.92        5.25      0.64 o 
  -5  -7   8      129.75      126.27      2.40 o 
  -4  -7   8        9.83        9.34      0.57 o 
  -3  -7   8        3.04        4.96      0.45 o 
  -2  -7   8       41.96       38.92      0.96 o 
  -1  -7   8        1.80        2.51      0.35 o 
   0  -7   8       45.23       40.44      0.83 o 
   1  -7   8        0.67       -0.04      0.23 o 
   2  -7   8      102.65       95.43      1.28 o 
   3  -7   8      286.59      251.03      2.80 o 
   4  -7   8       13.62        8.90      0.44 o 
   5  -7   8       30.62       24.70      0.80 o 
   6  -7   8       18.69       16.68      0.62 o 
   7  -7   8        0.26        1.83      1.27 o 
  -7  -6   8      105.99      112.24      4.43 o 
  -6  -6   8       19.10       25.50      1.19 o 
  -5  -6   8       28.33       26.96      0.99 o 
  -4  -6   8      135.62      140.06      2.15 o 
  -3  -6   8      235.00      238.15      3.26 o 
  -2  -6   8       24.63       23.87      0.68 o 
  -1  -6   8        1.69        0.85      0.25 o 
   0  -6   8      270.16      273.29      3.29 o 
   1  -6   8      134.05      120.89      1.50 o 
   2  -6   8       71.57       77.43      1.04 o 
   3  -6   8        0.28        2.37      0.17 o 
   4  -6   8       91.98      103.76      1.42 o 
   5  -6   8       24.73       30.50      0.75 o 
   6  -6   8        0.20       -0.70      0.85 o 
   7  -6   8        2.16        0.42      1.13 o 
  -8  -5   8        0.39        0.29      0.56 o 
  -7  -5   8       20.11       20.96      1.05 o 
  -6  -5   8      132.56      129.84      2.66 o 
  -5  -5   8       18.81       16.74      0.87 o 
  -4  -5   8       40.53       37.49      0.92 o 
  -3  -5   8       92.95       87.18      1.64 o 
  -2  -5   8      931.48      895.34      9.80 o 
  -1  -5   8       71.57       76.96      1.04 o 
   0  -5   8       15.52       12.50      0.39 o 
   1  -5   8        0.02        0.35      0.18 o 
   2  -5   8      552.72      551.25      5.65 o 
   3  -5   8      180.51      168.92      1.87 o 
   4  -5   8        0.15        0.24      0.21 o 
   5  -5   8       16.39       14.10      1.69 o 
   6  -5   8       29.55       25.09      2.11 o 
   7  -5   8       70.50       73.85      3.66 o 
   8  -5   8       17.84       18.75      2.26 o 
  -9  -4   8        3.75        2.13      1.00 o 
  -8  -4   8        7.88        5.81      0.75 o 
  -7  -4   8        0.06        0.50      0.47 o 
  -6  -4   8        7.75       10.10      0.72 o 
  -5  -4   8        0.01        0.21      0.42 o 
  -4  -4   8       35.87       24.45      0.80 o 
  -3  -4   8       99.83       92.61      1.50 o 
  -2  -4   8      348.33      352.98      5.19 o 
  -1  -4   8      157.73      178.09      1.99 o 
   0  -4   8       58.09       58.09      0.82 o 
   1  -4   8      459.80      479.52      4.96 o 
   2  -4   8      141.93      102.68      1.20 o 
   3  -4   8        0.10        0.56      0.27 o 
   4  -4   8       67.45       55.47      1.55 o 
   5  -4   8      257.68      271.03      8.60 o 
   6  -4   8       63.67       76.95      3.52 o 
   7  -4   8       10.35       12.94      0.59 o 
   8  -4   8       37.62       42.88      1.03 o 
  -9  -3   8        3.44        2.43      0.57 o 
  -8  -3   8       41.92       44.06      1.40 o 
  -7  -3   8       55.17       53.09      1.49 o 
  -6  -3   8       48.93       51.10      1.74 o 
  -5  -3   8        0.17       -0.41      0.41 o 
  -4  -3   8     1295.13     1263.90     14.95 o 
  -3  -3   8       44.93       44.57      0.98 o 
  -2  -3   8      314.21      293.57      3.15 o 
  -1  -3   8      557.28      524.30      5.35 o 
   0  -3   8      234.75      240.04      2.79 o 
   1  -3   8        5.11        3.63      0.19 o 
   2  -3   8       64.68       51.27      0.67 o 
   3  -3   8       23.35       25.77      0.51 o 
   4  -3   8      417.24      403.74      6.43 o 
   5  -3   8       15.83        8.37      0.38 o 
   6  -3   8       59.00       54.34      1.15 o 
   7  -3   8        2.11        0.83      0.27 o 
   8  -3   8        0.00        0.10      0.21 o 
 -10  -2   8        2.46        1.38      0.52 o 
  -9  -2   8        2.29        2.08      0.56 o 
  -8  -2   8       42.99       43.39      1.34 o 
  -7  -2   8       41.06       42.37      1.27 o 
  -6  -2   8       87.91       71.36      2.09 o 
  -5  -2   8        3.57        3.34      0.41 o 
  -4  -2   8      678.60      661.21      8.01 o 
  -3  -2   8      592.14      612.62      7.39 o 
  -2  -2   8       19.10       20.18      0.42 o 
  -1  -2   8       57.30       47.02      0.67 o 
   0  -2   8     1044.84     1051.48     11.37 o 
   1  -2   8      467.43      469.86      5.17 o 
   2  -2   8      131.77      129.53      1.65 o 
   3  -2   8      138.23      135.84      2.22 o 
   4  -2   8       34.87       29.07      0.62 o 
   5  -2   8       58.05       45.19      0.71 o 
   6  -2   8       11.18       12.25      0.45 o 
   7  -2   8        0.21       -0.13      0.26 o 
   8  -2   8        6.07        5.63      0.49 o 
 -10  -1   8        4.70        4.44      0.65 o 
  -9  -1   8       51.13       56.52      2.36 o 
  -8  -1   8        2.00        0.16      0.56 o 
  -7  -1   8       50.51       49.80      1.15 o 
  -6  -1   8      432.78      418.42      6.75 o 
  -5  -1   8       25.78       29.08      0.72 o 
  -4  -1   8       17.41       18.73      0.51 o 
  -3  -1   8      134.72      135.34      1.72 o 
  -2  -1   8      551.20      522.69      5.35 o 
  -1  -1   8      160.11      167.67      1.84 o 
   0  -1   8       62.22       51.57      0.69 o 
   1  -1   8      398.68      370.46      4.13 o 
   2  -1   8       34.50       45.16      0.70 o 
   3  -1   8       35.98       28.60      0.48 o 
   4  -1   8       15.51       13.02      0.35 o 
   5  -1   8      373.40      362.80      4.41 o 
   6  -1   8        1.56        2.22      0.22 o 
   7  -1   8        3.80        4.44      0.35 o 
   8  -1   8        9.59        6.63      0.54 o 
 -10   0   8        1.98        1.93      0.49 o 
  -9   0   8        7.38        8.66      0.66 o 
  -8   0   8       26.42       25.08      0.74 o 
  -7   0   8       57.45       53.86      1.46 o 
  -6   0   8       13.53       16.51      0.81 o 
  -5   0   8        0.45        1.08      0.27 o 
  -4   0   8      353.43      364.28      4.51 o 
  -3   0   8       72.70       65.98      1.08 o 
  -2   0   8      463.12      553.02      5.64 o 
  -1   0   8       66.37       68.80      0.90 o 
   0   0   8        9.63       13.67      0.32 o 
   1   0   8     1165.43     1158.53     14.88 o 
   2   0   8      158.02      179.56      2.29 o 
   3   0   8       39.20       32.13      0.56 o 
   4   0   8       13.69       14.96      0.40 o 
   5   0   8        0.56        2.97      0.25 o 
   6   0   8        7.36       10.86      0.45 o 
   7   0   8        6.37        9.49      0.44 o 
   8   0   8        5.66        9.73      0.65 o 
 -10   1   8        0.13        0.24      0.70 o 
  -9   1   8       33.57       35.03      0.89 o 
  -8   1   8       59.43       57.59      1.30 o 
  -7   1   8        0.09       -0.41      0.41 o 
  -6   1   8       97.19       94.68      1.98 o 
  -5   1   8      344.49      308.56      3.93 o 
  -4   1   8        0.51        4.51      0.26 o 
  -3   1   8       10.78        4.10      0.36 o 
  -2   1   8       31.38       47.04      0.70 o 
  -1   1   8      431.37      424.13      4.37 o 
   0   1   8      310.00      324.02      3.65 o 
   1   1   8      128.18      129.33      1.59 o 
   2   1   8      800.45      796.58      8.63 o 
   3   1   8      542.55      533.07      6.46 o 
   4   1   8        1.31        0.95      0.22 o 
   5   1   8      193.16      179.99      2.47 o 
   6   1   8        4.70        6.41      0.42 o 
   7   1   8       19.47       21.29      0.81 o 
   8   1   8        3.27        4.64      0.57 o 
 -10   2   8        0.38        0.84      0.33 o 
  -9   2   8       29.19       28.32      0.82 o 
  -8   2   8      113.67      117.95      2.09 o 
  -7   2   8      243.38      246.26      4.70 o 
  -6   2   8      269.37      246.35      3.66 o 
  -5   2   8       81.65       78.56      1.16 o 
  -4   2   8      954.84      997.04     10.03 o 
  -3   2   8      254.92      287.38      3.31 o 
  -2   2   8       79.17       67.04      1.41 o 
  -1   2   8        0.25        1.45      0.70 o 
   0   2   8      432.46      452.11      4.64 o 
   1   2   8        3.17        1.71      0.20 o 
   2   2   8      240.31      236.59      2.78 o 
   3   2   8      117.07      109.53      1.63 o 
   4   2   8      208.75      200.82      3.05 o 
   5   2   8       26.27       22.81      0.79 o 
   6   2   8        0.00       -0.29      0.31 o 
   7   2   8        3.80        3.38      0.44 o 
 -10   3   8        4.89        5.86      0.85 o 
  -9   3   8       17.83       16.96      0.60 o 
  -8   3   8        3.57        3.57      0.54 o 
  -7   3   8       12.79        9.50      0.68 o 
  -6   3   8      552.45      535.89      7.38 o 
  -5   3   8      476.71      440.54      5.00 o 
  -4   3   8       14.31       11.79      0.75 o 
  -3   3   8      157.13      153.22      2.14 o 
  -2   3   8       21.12       24.04      0.63 o 
  -1   3   8        6.85       10.39      0.45 o 
   0   3   8      126.54      126.37      1.66 o 
   1   3   8       29.59       30.35      0.70 o 
   2   3   8      255.08      236.48      3.09 o 
   3   3   8       18.83       20.16      0.67 o 
   4   3   8        3.84        5.80      0.60 o 
   5   3   8        0.67        0.85      0.43 o 
   6   3   8        0.53       -0.32      0.43 o 
   7   3   8        2.56        2.32      0.59 o 
 -10   4   8        7.10        6.85      0.78 o 
  -9   4   8       33.05       31.35      0.81 o 
  -8   4   8       12.06       14.45      0.85 o 
  -7   4   8        0.26       -0.34      0.35 o 
  -6   4   8       10.60       10.28      0.58 o 
  -5   4   8       95.39       95.61      1.98 o 
  -4   4   8       59.42       62.85      1.13 o 
  -3   4   8        9.51        8.96      0.49 o 
  -2   4   8       18.49       17.80      0.67 o 
  -1   4   8       45.80       41.53      1.77 o 
   0   4   8       10.22        9.55      0.76 o 
   1   4   8      123.70      135.59      2.20 o 
   2   4   8       24.95       23.55      0.77 o 
   3   4   8        8.10        8.69      0.61 o 
   4   4   8       39.09       33.25      1.89 o 
   5   4   8       69.39       69.97      1.82 o 
   6   4   8        3.42        2.85      0.53 o 
 -10   5   8        0.27       -0.34      0.62 o 
  -9   5   8        7.21        9.19      0.71 o 
  -8   5   8       13.33       15.10      1.08 o 
  -7   5   8        4.57        4.93      0.62 o 
  -6   5   8       34.14       33.44      1.16 o 
  -5   5   8       12.27       11.69      0.86 o 
  -4   5   8        3.02        1.55      0.49 o 
  -3   5   8      235.08      242.37      3.61 o 
  -2   5   8        0.02        0.19      0.39 o 
  -1   5   8       48.98       49.50      1.90 o 
   0   5   8       23.96       22.15      0.90 o 
   1   5   8      104.67      101.74      1.83 o 
   2   5   8       68.93       68.80      1.88 o 
   3   5   8       13.60       12.93      0.61 o 
   4   5   8       10.75       13.01      0.75 o 
   5   5   8       44.85       51.54      3.03 o 
   6   5   8        2.84        2.63      0.92 o 
  -9   6   8        0.28        0.19      0.54 o 
  -8   6   8       26.31       29.42      1.59 o 
  -7   6   8       28.73       32.14      1.06 o 
  -6   6   8      135.75      140.81      2.46 o 
  -5   6   8       23.06       22.35      0.98 o 
  -4   6   8       72.63       70.63      1.71 o 
  -3   6   8       89.71       83.08      2.34 o 
  -2   6   8       60.46       57.89      1.84 o 
  -1   6   8       75.84       72.84      2.14 o 
   0   6   8       74.01       77.20      2.52 o 
   1   6   8       55.15       49.54      1.47 o 
   2   6   8       42.08       42.22      1.16 o 
   3   6   8       24.59       27.40      1.02 o 
   4   6   8       20.46       19.27      1.05 o 
   5   6   8        3.29        1.13      1.13 o 
  -9   7   8        1.54        2.81      0.67 o 
  -8   7   8       28.24       25.99      1.83 o 
  -7   7   8        2.31        2.43      0.53 o 
  -6   7   8       34.86       31.30      1.05 o 
  -5   7   8        6.05        5.06      0.68 o 
  -4   7   8        2.27        2.56      0.56 o 
  -3   7   8        4.49        4.47      0.68 o 
  -2   7   8      105.28       99.68      2.25 o 
  -1   7   8        8.24        8.02      0.76 o 
   0   7   8        4.93        5.84      0.70 o 
   1   7   8        3.17        4.44      0.62 o 
   2   7   8        4.44        3.85      0.66 o 
   3   7   8        0.23       -0.56      0.56 o 
   4   7   8       24.64       21.57      2.11 o 
  -8   8   8       12.04        9.59      0.97 o 
  -7   8   8        3.65        2.66      0.94 o 
  -6   8   8        0.01        0.14      0.53 o 
  -5   8   8        4.38        4.25      0.97 o 
  -4   8   8        2.96        2.48      0.85 o 
  -3   8   8       44.18       41.86      1.48 o 
  -2   8   8       19.61       17.28      1.05 o 
  -1   8   8        4.71        5.43      0.76 o 
   0   8   8       16.98       17.75      1.10 o 
   1   8   8        1.88        1.41      0.73 o 
   2   8   8        9.01        8.26      0.87 o 
  -6   9   8        1.07        0.71      1.06 o 
  -5   9   8        0.92        2.29      1.12 o 
  -4   9   8        2.34        4.08      0.77 o 
  -3   9   8       37.36       42.21      1.59 o 
  -2   9   8       19.15       22.88      1.25 o 
  -1   9   8        0.04        0.69      0.64 o 
   0   9   8        0.05        0.35      0.69 o 
  -3  -9   9        2.58        1.58      0.66 o 
  -2  -9   9       34.15       29.14      1.40 o 
  -1  -9   9        8.84        6.05      0.63 o 
   0  -9   9        0.57        0.33      0.36 o 
   1  -9   9       10.29       11.02      0.96 o 
   2  -9   9      100.59      107.14      1.88 o 
   3  -9   9        0.02        0.34      0.28 o 
   4  -9   9        1.78        2.01      0.46 o 
  -5  -8   9        1.03       -0.45      1.16 o 
  -4  -8   9       34.47       39.91      2.36 o 
  -3  -8   9       23.50       33.41      1.18 o 
  -2  -8   9        0.86        2.65      0.43 o 
  -1  -8   9      103.11      112.40      2.16 o 
   0  -8   9      117.22      130.66      2.10 o 
   1  -8   9        5.41        7.41      0.49 o 
   2  -8   9       42.52       52.72      1.01 o 
   3  -8   9       45.58       55.44      1.33 o 
   4  -8   9       40.30       39.46      0.83 o 
   5  -8   9        2.33        4.80      0.29 o 
  -6  -7   9       19.11       20.83      1.02 o 
  -5  -7   9        3.17        6.80      0.81 o 
  -4  -7   9        1.25        1.50      0.39 o 
  -3  -7   9      139.07      147.25      2.58 o 
  -2  -7   9        0.48        0.47      0.38 o 
  -1  -7   9        3.47        2.79      0.37 o 
   0  -7   9       89.97       87.67      1.38 o 
   1  -7   9      128.13      126.51      1.78 o 
   2  -7   9       65.64       60.63      1.03 o 
   3  -7   9        6.82        6.11      0.34 o 
   4  -7   9       51.79       47.51      0.82 o 
   5  -7   9        0.08        0.04      0.18 o 
   6  -7   9        4.28        6.70      0.48 o 
  -7  -6   9        0.54        1.13      0.62 o 
  -6  -6   9       18.09       15.52      0.86 o 
  -5  -6   9       71.29       68.96      1.61 o 
  -4  -6   9       14.29       20.72      0.78 o 
  -3  -6   9        6.14        7.39      0.45 o 
  -2  -6   9        1.31        1.02      0.35 o 
  -1  -6   9       49.11       44.16      0.98 o 
   0  -6   9       48.88       56.14      0.99 o 
   1  -6   9       29.48       20.82      0.51 o 
   2  -6   9        5.98        4.32      0.25 o 
   3  -6   9        8.67       12.32      0.37 o 
   4  -6   9       10.67       12.56      0.37 o 
   5  -6   9        0.12       -0.02      0.20 o 
   6  -6   9        0.02        0.70      1.13 o 
   7  -6   9       10.97       11.98      2.11 o 
  -8  -5   9       31.87       33.56      1.43 o 
  -7  -5   9        0.38        0.16      0.54 o 
  -6  -5   9       38.90       41.03      1.35 o 
  -5  -5   9       10.64       10.29      0.77 o 
  -4  -5   9       26.11       24.77      1.07 o 
  -3  -5   9       12.66       13.03      0.57 o 
  -2  -5   9       40.06       41.39      1.01 o 
  -1  -5   9      248.61      238.40      3.21 o 
   0  -5   9       62.03       55.48      0.85 o 
   1  -5   9      210.08      178.18      2.04 o 
   2  -5   9      435.81      380.27      4.01 o 
   3  -5   9       22.08       16.50      0.44 o 
   4  -5   9       24.89       13.38      0.47 o 
   5  -5   9        6.05        5.07      1.27 o 
   6  -5   9       46.14       42.43      2.68 o 
   7  -5   9        4.41        1.83      1.41 o 
  -8  -4   9       32.58       31.54      1.32 o 
  -7  -4   9       12.68       11.69      0.84 o 
  -6  -4   9        3.15        2.15      0.51 o 
  -5  -4   9      297.35      304.49      4.52 o 
  -4  -4   9        6.75        5.19      0.42 o 
  -3  -4   9       22.61       22.37      0.67 o 
  -2  -4   9       10.40        5.98      0.35 o 
  -1  -4   9      864.63      822.36      8.30 o 
   0  -4   9       72.89       73.95      1.07 o 
   1  -4   9        0.43        0.98      0.18 o 
   2  -4   9      108.83      108.37      1.29 o 
   3  -4   9      632.77      619.10      6.74 o 
   4  -4   9       70.07       73.22      1.44 o 
   5  -4   9       64.07       62.97      1.58 o 
   6  -4   9       15.57       20.72      2.11 o 
   7  -4   9       55.22       59.24      1.21 o 
  -9  -3   9        3.92        4.60      0.68 o 
  -8  -3   9       17.61       19.86      1.05 o 
  -7  -3   9      117.64      109.57      2.36 o 
  -6  -3   9       16.59       12.35      1.00 o 
  -5  -3   9       64.63       59.61      1.32 o 
  -4  -3   9      723.74      725.47      8.80 o 
  -3  -3   9      306.74      304.20      3.91 o 
  -2  -3   9      230.55      242.50      2.67 o 
  -1  -3   9       73.22       67.68      1.20 o 
   0  -3   9       85.35       93.48      1.26 o 
   1  -3   9      114.75      121.29      1.51 o 
   2  -3   9      139.28      120.38      1.55 o 
   3  -3   9      453.65      440.80      5.24 o 
   4  -3   9      336.96      324.01      5.30 o 
   5  -3   9       20.49       21.74      0.65 o 
   6  -3   9        6.12        5.55      0.38 o 
   7  -3   9        0.05        0.86      0.18 o 
  -9  -2   9        7.29        7.11      0.72 o 
  -8  -2   9        1.02        0.06      0.47 o 
  -7  -2   9        1.31        0.99      0.64 o 
  -6  -2   9       36.75       36.73      1.50 o 
  -5  -2   9     1182.92     1161.46     15.39 o 
  -4  -2   9      101.61       94.61      1.74 o 
  -3  -2   9        7.06        4.56      0.46 o 
  -2  -2   9      420.48      438.06      4.55 o 
  -1  -2   9       15.16       12.15      0.35 o 
   0  -2   9      111.25      113.03      1.44 o 
   1  -2   9        8.13       13.89      0.36 o 
   2  -2   9       31.89       20.48      0.62 o 
   3  -2   9        8.38        5.13      0.22 o 
   4  -2   9      148.06      172.18      2.15 o 
   5  -2   9        3.33        6.65      0.33 o 
   6  -2   9        0.03        0.16      0.17 o 
   7  -2   9        4.53        9.33      0.40 o 
   8  -2   9        3.17        5.23      0.43 o 
 -10  -1   9        0.88        0.53      0.51 o 
  -9  -1   9        2.05        2.49      0.56 o 
  -8  -1   9        0.89        0.61      0.72 o 
  -7  -1   9        1.96       -0.54      0.54 o 
  -6  -1   9      642.91      612.74     11.66 o 
  -5  -1   9       14.63       14.29      0.77 o 
  -4  -1   9       32.33       31.18      0.73 o 
  -3  -1   9       21.61       28.58      0.94 o 
  -2  -1   9      474.41      450.17      4.66 o 
  -1  -1   9       50.46       58.74      0.81 o 
   0  -1   9       14.48       13.50      0.67 o 
   1  -1   9        9.36        9.00      0.33 o 
   2  -1   9     1922.92     1950.22     22.77 o 
   3  -1   9       54.42       52.80      0.84 o 
   4  -1   9        0.16        0.15      0.15 o 
   5  -1   9       84.72       86.33      1.26 o 
   6  -1   9        7.34        4.82      0.33 o 
   7  -1   9        4.62        3.06      0.41 o 
 -10   0   9        8.32       10.24      0.77 o 
  -9   0   9       33.48       36.47      1.26 o 
  -8   0   9       10.48       10.41      0.94 o 
  -7   0   9      253.78      234.62      4.98 o 
  -6   0   9      144.50      146.27      2.77 o 
  -5   0   9      237.91      229.00      3.05 o 
  -4   0   9      227.48      235.15      3.09 o 
  -3   0   9      283.18      290.93      3.37 o 
  -2   0   9      467.32      531.52      5.90 o 
  -1   0   9      407.06      424.13      4.39 o 
   0   0   9      582.52      579.82      5.88 o 
   1   0   9      201.12      192.21      2.50 o 
   2   0   9       72.89       68.96      1.07 o 
   3   0   9      172.94      167.26      2.01 o 
   4   0   9       65.25       61.37      1.01 o 
   5   0   9       16.08       15.17      0.51 o 
   6   0   9       47.76       42.69      0.99 o 
   7   0   9       10.72       10.52      0.56 o 
 -10   1   9        3.76        5.30      0.61 o 
  -9   1   9       18.80       14.72      0.98 o 
  -8   1   9        3.30        2.34      1.20 o 
  -7   1   9      168.72      161.20      3.78 o 
  -6   1   9       50.35       47.13      1.30 o 
  -5   1   9       91.48       91.77      1.45 o 
  -4   1   9       24.98       25.98      0.61 o 
  -3   1   9      586.00      534.12      9.91 o 
  -2   1   9      117.75      110.42      1.35 o 
  -1   1   9      315.42      285.69      3.06 o 
   0   1   9       49.10       47.58      0.77 o 
   1   1   9      263.82      284.65      3.25 o 
   2   1   9       39.99       41.23      0.74 o 
   3   1   9       54.64       55.89      0.97 o 
   4   1   9      236.34      235.36      3.10 o 
   5   1   9        8.65        9.42      0.51 o 
   6   1   9        5.75        4.89      0.38 o 
   7   1   9        4.55        2.99      0.38 o 
 -10   2   9        8.62        8.72      0.73 o 
  -9   2   9       48.67       48.04      1.19 o 
  -8   2   9       39.07       39.99      1.61 o 
  -7   2   9       11.38       15.35      0.84 o 
  -6   2   9       26.78       29.23      0.83 o 
  -5   2   9      205.24      205.37      2.75 o 
  -4   2   9        9.40        7.64      0.61 o 
  -3   2   9       18.82       18.43      0.54 o 
  -2   2   9       59.58       58.91      1.22 o 
  -1   2   9       23.30       29.26      0.62 o 
   0   2   9       66.87       69.51      1.03 o 
   1   2   9      225.12      229.60      2.52 o 
   2   2   9      134.74      128.37      1.82 o 
   3   2   9       53.38       40.97      0.99 o 
   4   2   9        0.02        0.28      0.30 o 
   5   2   9       61.59       57.16      1.44 o 
   6   2   9        2.82        4.50      0.57 o 
   7   2   9       52.82       64.36      1.49 o 
 -10   3   9        1.55        2.03      0.52 o 
  -9   3   9       16.38       13.84      0.75 o 
  -8   3   9        4.86        4.25      0.62 o 
  -7   3   9        0.01        2.42      2.10 o 
  -6   3   9        2.26        2.88      0.32 o 
  -5   3   9       33.47       26.37      0.68 o 
  -4   3   9        0.46       -0.28      0.28 o 
  -3   3   9       79.93       66.81      1.17 o 
  -2   3   9      195.91      191.72      2.36 o 
  -1   3   9      180.12      170.65      2.62 o 
   0   3   9      117.52      116.40      1.92 o 
   1   3   9       46.52       40.22      0.94 o 
   2   3   9       33.88       32.16      0.83 o 
   3   3   9        0.15        0.47      0.41 o 
   4   3   9       31.98       35.51      1.16 o 
   5   3   9        5.10        8.36      0.68 o 
   6   3   9       17.39       20.87      1.69 o 
 -10   4   9       38.73       42.53      1.89 o 
  -9   4   9        0.62        0.09      0.51 o 
  -8   4   9       13.58       14.54      1.00 o 
  -7   4   9       11.97       10.96      0.65 o 
  -6   4   9        2.15        1.44      0.40 o 
  -5   4   9      164.02      163.21      2.62 o 
  -4   4   9       14.84       13.23      0.92 o 
  -3   4   9       64.33       68.13      2.17 o 
  -2   4   9      182.20      183.19      2.85 o 
  -1   4   9      353.72      336.24      4.79 o 
   0   4   9      226.12      214.13      3.24 o 
   1   4   9       76.58       74.75      1.48 o 
   2   4   9       91.58       92.80      1.70 o 
   3   4   9        0.43        0.50      0.52 o 
   4   4   9       73.31       71.28      1.82 o 
   5   4   9        0.00       -0.21      0.58 o 
   6   4   9        4.96        6.13      0.63 o 
  -9   5   9        0.91        0.65      0.41 o 
  -8   5   9       29.71       29.40      1.04 o 
  -7   5   9      144.29      141.49      2.82 o 
  -6   5   9        0.02        0.19      0.43 o 
  -5   5   9       37.35       36.43      1.22 o 
  -4   5   9       47.61       45.28      1.64 o 
  -3   5   9       50.77       48.98      1.69 o 
  -2   5   9        0.02       -0.14      0.37 o 
  -1   5   9        5.22        5.81      0.66 o 
   0   5   9      117.50      119.86      2.94 o 
   1   5   9       98.02       97.39      2.69 o 
   2   5   9        6.58        5.62      0.50 o 
   3   5   9        3.92        4.38      0.65 o 
   4   5   9       45.43       49.80      2.48 o 
   5   5   9        0.08        0.07      0.70 o 
  -9   6   9       14.18       16.21      1.11 o 
  -8   6   9       10.30       12.29      0.87 o 
  -7   6   9       52.71       53.97      1.57 o 
  -6   6   9        5.01        8.63      0.88 o 
  -5   6   9       28.00       28.92      1.62 o 
  -4   6   9        1.08        0.99      0.60 o 
  -3   6   9        6.19        6.75      0.84 o 
  -2   6   9       30.25       30.15      1.40 o 
  -1   6   9        0.69       -0.14      0.60 o 
   0   6   9        3.53        4.20      0.99 o 
   1   6   9        0.87        0.66      0.44 o 
   2   6   9        1.30        0.89      0.45 o 
   3   6   9        7.18        8.64      1.25 o 
   4   6   9        0.41        0.42      1.27 o 
  -8   7   9        2.21        3.45      0.88 o 
  -7   7   9        0.20        0.79      0.53 o 
  -6   7   9        1.73        1.73      0.58 o 
  -5   7   9        8.40        9.53      0.83 o 
  -4   7   9        3.01        2.69      0.62 o 
  -3   7   9      104.00       92.53      2.19 o 
  -2   7   9       27.51       26.81      1.80 o 
  -1   7   9        6.89        6.74      0.97 o 
   0   7   9       12.48       12.55      1.10 o 
   1   7   9       18.23       20.07      2.24 o 
   2   7   9        2.92        2.40      0.64 o 
   3   7   9       37.87       33.98      1.84 o 
  -7   8   9        4.91        6.79      1.10 o 
  -6   8   9       26.14       27.75      1.29 o 
  -5   8   9        0.90        1.49      0.64 o 
  -4   8   9       88.27       87.62      2.68 o 
  -3   8   9       33.16       32.01      1.40 o 
  -2   8   9       32.62       34.12      1.48 o 
  -1   8   9       14.35       15.61      1.10 o 
   0   8   9       19.54       20.80      1.19 o 
   1   8   9       12.03       14.97      1.03 o 
  -5   9   9       12.96       13.78      1.03 o 
  -4   9   9       49.88       50.80      1.78 o 
  -3   9   9        0.33        1.88      0.72 o 
  -2   9   9        6.00        6.66      0.89 o 
  -1   9   9        2.67        2.08      0.74 o 
  -2  -9  10        0.10       -0.61      0.79 o 
  -1  -9  10       12.86       10.95      0.77 o 
   0  -9  10       29.33       27.82      1.11 o 
   1  -9  10       21.94       20.70      1.14 o 
   2  -9  10        1.29        0.83      0.42 o 
  -4  -8  10       13.44       12.46      1.04 o 
  -3  -8  10       64.16       62.47      1.59 o 
  -2  -8  10        4.85        3.24      0.53 o 
  -1  -8  10        0.00       -0.37      0.37 o 
   0  -8  10        2.43        4.36      0.46 o 
   1  -8  10       46.79       48.15      1.14 o 
   2  -8  10        3.22        3.54      0.38 o 
   3  -8  10        6.03        7.54      0.48 o 
   4  -8  10        9.81        9.24      0.48 o 
  -6  -7  10        3.07        2.05      0.56 o 
  -5  -7  10       15.60       15.72      0.88 o 
  -4  -7  10        8.27       11.96      0.77 o 
  -3  -7  10       23.98       20.29      1.86 o 
  -2  -7  10       17.54       21.10      0.92 o 
  -1  -7  10       51.35       51.46      1.29 o 
   0  -7  10       40.32       38.41      0.97 o 
   1  -7  10       80.63       79.06      1.30 o 
   2  -7  10        3.85        6.13      0.38 o 
   3  -7  10        1.22        0.49      0.23 o 
   4  -7  10       98.30       87.52      1.37 o 
   5  -7  10       10.91        8.51      0.34 o 
  -7  -6  10        3.80        5.42      0.90 o 
  -6  -6  10       12.77       13.85      0.84 o 
  -5  -6  10      168.53      187.21      3.19 o 
  -4  -6  10        1.20        0.61      0.36 o 
  -3  -6  10        0.07       -0.15      0.38 o 
  -2  -6  10      122.45      123.95      2.21 o 
  -1  -6  10        2.16        4.91      0.45 o 
   0  -6  10        8.66        8.84      0.45 o 
   1  -6  10       30.93       37.55      0.77 o 
   2  -6  10      344.79      349.04      3.78 o 
   3  -6  10       70.86       77.53      1.16 o 
   4  -6  10        1.01        2.90      0.22 o 
   5  -6  10       40.86       48.96      1.85 o 
   6  -6  10      100.70      126.84      5.50 o 
  -7  -5  10       93.31      107.66      2.47 o 
  -6  -5  10        0.22        0.64      0.47 o 
  -5  -5  10      126.40      131.18      2.76 o 
  -4  -5  10      240.59      247.90      4.33 o 
  -3  -5  10        3.51        4.97      0.45 o 
  -2  -5  10       51.88       42.21      1.09 o 
  -1  -5  10        3.95        5.08      0.39 o 
   0  -5  10      504.63      497.08      6.19 o 
   1  -5  10       88.07       86.77      1.23 o 
   2  -5  10       20.30       23.30      0.50 o 
   3  -5  10      130.35      119.01      1.68 o 
   4  -5  10       23.04       21.92      0.59 o 
   5  -5  10       10.18        9.09      0.48 o 
   6  -5  10       15.37       16.91      2.11 o 
  -8  -4  10       13.80       16.60      1.07 o 
  -7  -4  10       68.97       66.36      1.79 o 
  -6  -4  10       69.34       69.17      1.84 o 
  -5  -4  10        4.43        3.62      0.47 o 
  -4  -4  10        8.60        6.87      0.45 o 
  -3  -4  10      414.80      405.06      5.12 o 
  -2  -4  10      196.06      180.35      2.26 o 
  -1  -4  10       23.55       27.65      0.72 o 
   0  -4  10        9.76        7.84      0.40 o 
   1  -4  10       56.56       45.37      0.77 o 
   2  -4  10      148.66      126.81      1.59 o 
   3  -4  10       10.69       16.23      0.49 o 
   4  -4  10       15.67        9.22      0.61 o 
   5  -4  10       36.26       26.31      1.01 o 
   6  -4  10        0.03       -0.05      0.22 o 
   7  -4  10        6.37        7.26      0.40 o 
  -9  -3  10       10.25        9.53      0.89 o 
  -8  -3  10        0.88        0.94      0.58 o 
  -7  -3  10       15.06       14.44      1.10 o 
  -6  -3  10        2.71        2.65      0.54 o 
  -5  -3  10      145.18      128.56      2.80 o 
  -4  -3  10        6.23        6.51      0.44 o 
  -3  -3  10      138.71      131.69      2.02 o 
  -2  -3  10       26.41       28.53      0.92 o 
  -1  -3  10        1.92        3.95      0.31 o 
   0  -3  10      147.74      127.08      1.66 o 
   1  -3  10      576.51      562.93      6.24 o 
   2  -3  10      323.80      319.78      4.43 o 
   3  -3  10       13.79       18.64      0.41 o 
   4  -3  10        8.09        6.70      0.28 o 
   5  -3  10       53.16       49.06      1.04 o 
   6  -3  10        0.52        0.24      0.20 o 
   7  -3  10       47.55       47.71      0.88 o 
  -9  -2  10        9.28        9.86      1.00 o 
  -8  -2  10        2.12        1.79      0.58 o 
  -7  -2  10        1.44        1.06      0.70 o 
  -6  -2  10       61.54       48.84      1.41 o 
  -5  -2  10        5.10        4.29      0.42 o 
  -4  -2  10       70.13       63.53      1.16 o 
  -3  -2  10        0.39        0.40      0.24 o 
  -2  -2  10      685.48      694.86      7.09 o 
  -1  -2  10      205.57      213.06      2.34 o 
   0  -2  10       34.65       34.23      0.65 o 
   1  -2  10      900.90      854.06      9.32 o 
   2  -2  10        6.87        6.31      0.28 o 
   3  -2  10      328.22      337.26      4.11 o 
   4  -2  10       12.02       10.25      0.35 o 
   5  -2  10       36.84       37.26      0.65 o 
   6  -2  10       27.96       32.72      0.72 o 
   7  -2  10        4.21        4.70      0.35 o 
  -9  -1  10        1.05        0.60      0.54 o 
  -8  -1  10      100.56      109.31      2.99 o 
  -7  -1  10        0.01       -0.60      0.60 o 
  -6  -1  10       86.27       84.02      1.90 o 
  -5  -1  10       22.23       21.93      0.78 o 
  -4  -1  10      352.84      332.05      4.26 o 
  -3  -1  10       46.95       50.21      0.95 o 
  -2  -1  10        0.26        0.28      0.18 o 
  -1  -1  10      237.78      223.16      2.45 o 
   0  -1  10      418.04      410.74      4.65 o 
   1  -1  10      830.99      857.07     10.20 o 
   2  -1  10      574.35      561.20      6.75 o 
   3  -1  10       40.85       46.11      0.79 o 
   4  -1  10       23.50       28.69      0.55 o 
   5  -1  10        4.62        6.64      0.32 o 
   6  -1  10        4.55        7.33      0.38 o 
   7  -1  10       12.39       16.06      0.96 o 
 -10   0  10       33.34       32.47      1.67 o 
  -9   0  10        0.48        0.14      0.47 o 
  -8   0  10      126.77      122.06      3.19 o 
  -7   0  10      156.88      172.44      3.99 o 
  -6   0  10      449.09      436.39      7.08 o 
  -5   0  10       49.35       51.92      1.12 o 
  -4   0  10        2.89        3.47      0.41 o 
  -3   0  10      116.43      125.15      1.83 o 
  -2   0  10       22.28       31.03      0.59 o 
  -1   0  10       72.19       62.68      0.89 o 
   0   0  10      413.61      412.61      4.60 o 
   1   0  10      362.04      351.74      4.39 o 
   2   0  10       36.83       28.09      0.64 o 
   3   0  10        0.18        0.40      0.20 o 
   4   0  10        2.77        4.58      0.32 o 
   5   0  10       33.67       25.34      0.74 o 
   6   0  10        0.09        1.58      0.33 o 
   7   0  10        3.61        5.36      0.47 o 
 -10   1  10        0.97        1.07      0.68 o 
  -9   1  10       29.23       30.31      1.76 o 
  -8   1  10        4.53        3.17      0.74 o 
  -7   1  10       13.51       13.58      1.04 o 
  -6   1  10      129.38      128.81      2.49 o 
  -5   1  10        0.10       -0.27      0.27 o 
  -4   1  10        1.68        3.31      0.33 o 
  -3   1  10       34.77       23.49      0.71 o 
  -2   1  10        0.11        2.30      0.25 o 
  -1   1  10        3.36        4.72      0.30 o 
   0   1  10      417.71      390.05      4.41 o 
   1   1  10      137.47      141.39      1.76 o 
   2   1  10        3.24        3.14      0.32 o 
   3   1  10        4.96        4.47      0.37 o 
   4   1  10      167.22      173.61      2.69 o 
   5   1  10        1.13        1.77      0.35 o 
   6   1  10       12.02        9.63      0.68 o 
 -10   2  10        0.35        1.09      0.51 o 
  -9   2  10       16.94       16.50      0.95 o 
  -8   2  10       53.40       54.10      1.94 o 
  -7   2  10        3.13        2.11      0.44 o 
  -6   2  10        0.36       -0.26      0.34 o 
  -5   2  10       15.95       15.59      0.63 o 
  -4   2  10        8.93        6.79      0.44 o 
  -3   2  10      176.71      186.63      2.54 o 
  -2   2  10       82.82       81.40      1.48 o 
  -1   2  10      408.70      405.89      5.06 o 
   0   2  10        0.01       -0.27      0.27 o 
   1   2  10       28.23       28.53      0.84 o 
   2   2  10      182.00      189.16      3.38 o 
   3   2  10       13.78       13.56      0.65 o 
   4   2  10      103.82       97.55      2.09 o 
   5   2  10       29.86       30.14      1.08 o 
   6   2  10       64.10       66.41      1.93 o 
 -10   3  10        0.85        1.23      0.52 o 
  -9   3  10        9.45        8.70      0.81 o 
  -8   3  10       77.35       76.56      2.34 o 
  -7   3  10       19.04       17.30      2.26 o 
  -6   3  10        4.22        3.53      0.64 o 
  -5   3  10      203.94      202.70      6.84 o 
  -4   3  10      134.43      131.96      3.53 o 
  -3   3  10      257.06      241.84      3.63 o 
  -2   3  10        0.01       -0.25      0.25 o 
  -1   3  10       17.45       14.90      0.60 o 
   0   3  10       56.66       54.90      1.18 o 
   1   3  10        6.88        6.78      0.47 o 
   2   3  10       48.64       54.15      1.41 o 
   3   3  10      208.28      212.55      3.82 o 
   4   3  10        0.16        1.22      0.43 o 
   5   3  10       30.66       32.61      1.25 o 
   6   3  10        0.05        0.54      0.54 o 
  -9   4  10        7.71        8.65      0.69 o 
  -8   4  10        2.86        3.84      0.59 o 
  -7   4  10       23.38       26.65      1.08 o 
  -6   4  10      180.22      176.08      3.28 o 
  -5   4  10       13.67       11.18      1.01 o 
  -4   4  10       72.58       70.55      1.71 o 
  -3   4  10      198.47      205.48      3.15 o 
  -2   4  10       40.72       39.78      1.16 o 
  -1   4  10        5.18        5.19      0.47 o 
   0   4  10       64.72       62.33      1.34 o 
   1   4  10       12.72       13.14      0.63 o 
   2   4  10       19.34       17.65      0.95 o 
   3   4  10        2.39        1.17      0.49 o 
   4   4  10        0.51        0.05      0.49 o 
   5   4  10        0.03        0.63      0.51 o 
  -9   5  10        0.14       -0.58      0.58 o 
  -8   5  10        9.05        8.60      0.98 o 
  -7   5  10       16.70       16.84      1.14 o 
  -6   5  10        0.88        0.70      0.60 o 
  -5   5  10       30.96       28.97      2.18 o 
  -4   5  10        6.65        6.20      0.80 o 
  -3   5  10        2.61        2.66      0.64 o 
  -2   5  10        7.20        7.72      0.65 o 
  -1   5  10        5.24        5.68      0.59 o 
   0   5  10        3.29        3.18      0.54 o 
   1   5  10      117.48      105.24      2.98 o 
   2   5  10        0.51        1.02      0.47 o 
   3   5  10        3.92        4.79      0.84 o 
   4   5  10        1.48        2.06      0.74 o 
  -9   6  10        3.04        1.75      0.75 o 
  -8   6  10        0.73        0.38      0.58 o 
  -7   6  10       19.90       19.94      1.62 o 
  -6   6  10       11.35       11.52      1.34 o 
  -5   6  10        2.55        2.88      0.92 o 
  -4   6  10       15.43       12.24      1.04 o 
  -3   6  10       23.53       24.12      1.40 o 
  -2   6  10       47.37       45.08      3.17 o 
  -1   6  10       31.51       29.65      1.44 o 
   0   6  10       14.39       14.85      1.69 o 
   1   6  10       26.11       26.48      1.38 o 
   2   6  10       11.16       13.57      0.95 o 
   3   6  10       30.19       31.84      1.69 o 
  -8   7  10        9.25        8.47      1.10 o 
  -7   7  10       10.65        9.44      0.89 o 
  -6   7  10       24.52       23.98      1.22 o 
  -5   7  10       22.38       17.68      1.05 o 
  -4   7  10       15.27       12.66      1.60 o 
  -3   7  10       40.44       39.30      1.46 o 
  -2   7  10       21.24       23.56      1.40 o 
  -1   7  10       48.37       51.42      2.20 o 
   0   7  10        4.07        5.01      0.74 o 
   1   7  10       13.68       13.82      1.23 o 
   2   7  10       26.91       31.51      1.79 o 
  -6   8  10       10.98       10.99      0.97 o 
  -5   8  10        1.43        1.40      0.79 o 
  -4   8  10        2.29        1.64      0.68 o 
  -3   8  10       12.96       15.04      1.24 o 
  -2   8  10        4.24        4.29      0.78 o 
  -1   8  10        7.59        7.52      0.87 o 
   0   8  10        3.42        4.07      0.81 o 
  -3  -8  11       53.97       63.61      1.65 o 
  -2  -8  11       26.38       35.04      1.24 o 
  -1  -8  11       22.74       20.83      1.04 o 
   0  -8  11        5.92        7.90      0.69 o 
   1  -8  11       55.83       61.72      1.32 o 
   2  -8  11       40.14       47.95      1.00 o 
   3  -8  11        4.64        2.53      0.37 o 
  -5  -7  11       19.53       22.78      1.22 o 
  -4  -7  11        1.37        1.13      0.51 o 
  -3  -7  11        5.09        3.57      0.64 o 
  -2  -7  11       15.56       14.83      0.77 o 
  -1  -7  11      128.49      124.72      2.32 o 
   0  -7  11       77.02       73.04      1.57 o 
   1  -7  11        1.15        0.36      0.29 o 
   2  -7  11      181.34      189.50      2.47 o 
   3  -7  11       89.27       81.57      1.45 o 
   4  -7  11        0.31       -0.13      0.21 o 
  -6  -6  11       12.16       11.22      0.80 o 
  -5  -6  11        0.04       -0.11      0.50 o 
  -4  -6  11       13.10       10.68      0.87 o 
  -3  -6  11       37.82       34.81      1.11 o 
  -2  -6  11       14.63       11.01      0.67 o 
  -1  -6  11        9.80        7.19      0.53 o 
   0  -6  11      133.01      124.42      1.93 o 
   1  -6  11       46.34       40.34      0.91 o 
   2  -6  11       62.23       49.32      0.91 o 
   3  -6  11       38.59       35.84      0.72 o 
   4  -6  11       35.25       28.00      0.88 o 
   5  -6  11       26.60       28.75      1.00 o 
  -7  -5  11       18.42       20.46      1.04 o 
  -6  -5  11      104.06      102.38      2.41 o 
  -5  -5  11       16.56       19.18      1.02 o 
  -4  -5  11       39.13       38.66      1.40 o 
  -3  -5  11       23.42       24.02      0.89 o 
  -2  -5  11        3.29        2.20      0.42 o 
  -1  -5  11       41.61       35.42      0.88 o 
   0  -5  11        7.67        9.21      0.46 o 
   1  -5  11       36.95       42.54      0.79 o 
   2  -5  11       34.40       43.55      1.05 o 
   3  -5  11       25.15       16.74      0.51 o 
   4  -5  11       21.13       27.07      0.62 o 
   5  -5  11        1.91        3.78      0.26 o 
   6  -5  11       30.94       30.59      1.13 o 
  -8  -4  11       40.76       45.21      1.42 o 
  -7  -4  11        0.53        0.55      0.49 o 
  -6  -4  11        6.18        6.27      0.95 o 
  -5  -4  11       49.77       54.79      1.38 o 
  -4  -4  11       15.89       12.26      0.72 o 
  -3  -4  11        7.52        9.02      0.48 o 
  -2  -4  11       67.32       62.61      1.33 o 
  -1  -4  11        6.85        6.85      0.42 o 
   0  -4  11      243.51      233.46      3.12 o 
   1  -4  11      151.70      154.64      1.97 o 
   2  -4  11       20.75       23.93      0.53 o 
   3  -4  11        0.00        0.56      0.21 o 
   4  -4  11       29.82       35.46      0.67 o 
   5  -4  11       43.41       44.66      0.79 o 
   6  -4  11       11.79       15.73      0.51 o 
  -8  -3  11        8.35       10.47      0.91 o 
  -7  -3  11        0.44        0.01      0.51 o 
  -6  -3  11       21.79       22.78      1.05 o 
  -5  -3  11       43.42       39.87      1.08 o 
  -4  -3  11        5.76        6.07      0.45 o 
  -3  -3  11        0.21       -0.15      0.24 o 
  -2  -3  11       76.55       74.21      1.29 o 
  -1  -3  11      978.04      948.12     11.41 o 
   0  -3  11       95.37      108.74      1.49 o 
   1  -3  11        8.75        5.81      0.32 o 
   2  -3  11      217.17      218.27      2.78 o 
   3  -3  11       33.16       41.93      0.73 o 
   4  -3  11       60.24       60.03      1.02 o 
   5  -3  11       10.67       10.00      0.38 o 
   6  -3  11      116.55      120.17      1.83 o 
  -9  -2  11        5.84        6.22      0.78 o 
  -8  -2  11       28.72       29.49      1.59 o 
  -7  -2  11       53.00       57.91      1.68 o 
  -6  -2  11       20.28       20.02      1.16 o 
  -5  -2  11      338.18      340.74      4.96 o 
  -4  -2  11      120.16      122.86      1.89 o 
  -3  -2  11      360.12      346.18      4.42 o 
  -2  -2  11       71.40       69.81      1.09 o 
  -1  -2  11      244.59      243.52      3.22 o 
   0  -2  11      301.41      292.42      3.44 o 
   1  -2  11        1.24        0.64      0.21 o 
   2  -2  11       10.59       12.93      0.44 o 
   3  -2  11      133.50      115.94      1.60 o 
   4  -2  11       55.62       45.18      1.10 o 
   5  -2  11        9.09        6.90      0.67 o 
   6  -2  11       12.53       17.46      0.58 o 
  -9  -1  11        3.64        2.99      0.84 o 
  -8  -1  11       14.94       13.09      1.27 o 
  -7  -1  11       57.65       56.09      2.20 o 
  -6  -1  11       21.40       18.49      1.22 o 
  -5  -1  11       12.38        8.90      0.56 o 
  -4  -1  11        1.99        1.77      0.28 o 
  -3  -1  11        0.02        0.35      0.24 o 
  -2  -1  11      104.50      110.38      1.50 o 
  -1  -1  11        0.00       -0.09      0.17 o 
   0  -1  11        0.10       -0.01      0.20 o 
   1  -1  11      431.96      405.89      5.03 o 
   2  -1  11       82.77       78.90      1.22 o 
   3  -1  11       44.39       46.11      0.92 o 
   4  -1  11       30.56       30.55      0.62 o 
   5  -1  11        4.52        4.04      0.42 o 
   6  -1  11       24.55       21.75      0.84 o 
  -9   0  11        0.63        0.81      0.74 o 
  -8   0  11       37.84       39.38      1.79 o 
  -7   0  11        6.48        5.51      0.64 o 
  -6   0  11      306.36      293.23      5.02 o 
  -5   0  11        0.01       -0.07      0.31 o 
  -4   0  11       15.58       15.15      0.59 o 
  -3   0  11      202.29      206.11      2.78 o 
  -2   0  11        1.62        0.76      0.26 o 
  -1   0  11        7.47        7.23      0.35 o 
   0   0  11       18.16       17.78      0.63 o 
   1   0  11      160.96      156.27      2.17 o 
   2   0  11      175.62      172.20      2.34 o 
   3   0  11        1.39        1.18      0.25 o 
   4   0  11       16.93       17.43      0.65 o 
   5   0  11       50.93       52.56      1.14 o 
   6   0  11       25.70       25.17      0.95 o 
  -9   1  11        0.02        0.70      0.74 o 
  -8   1  11        6.58        4.98      1.17 o 
  -7   1  11       27.31       31.66      1.38 o 
  -6   1  11      160.53      147.24      2.82 o 
  -5   1  11      110.21      103.18      3.08 o 
  -4   1  11       51.95       43.23      1.00 o 
  -3   1  11        6.12        7.89      0.51 o 
  -2   1  11      198.26      178.56      2.44 o 
  -1   1  11      262.13      250.71      3.27 o 
   0   1  11      446.02      440.58      5.43 o 
   1   1  11       14.59       12.99      0.56 o 
   2   1  11       91.21       94.66      2.29 o 
   3   1  11       64.59       64.70      1.57 o 
   4   1  11        0.19       -0.12      0.30 o 
   5   1  11       45.56       55.76      1.49 o 
   6   1  11       32.90       41.88      1.33 o 
  -9   2  11       38.80       39.02      1.79 o 
  -8   2  11        1.39        0.86      0.78 o 
  -7   2  11       13.16       12.90      1.10 o 
  -6   2  11       40.48       41.37      1.20 o 
  -5   2  11        5.22        4.18      0.42 o 
  -4   2  11      378.16      369.54      6.16 o 
  -3   2  11       15.53       17.85      0.85 o 
  -2   2  11      307.91      312.45      4.49 o 
  -1   2  11      126.31      137.09      2.23 o 
   0   2  11      123.63      131.36      1.91 o 
   1   2  11       54.21       55.24      1.55 o 
   2   2  11       24.35       21.69      0.90 o 
   3   2  11       29.98       26.09      1.00 o 
   4   2  11       76.55       67.32      1.68 o 
   5   2  11        0.28        0.51      0.48 o 
  -9   3  11       17.34       16.49      1.28 o 
  -8   3  11        0.03       -0.10      0.64 o 
  -7   3  11       11.90       11.62      1.04 o 
  -6   3  11       22.30       21.37      1.30 o 
  -5   3  11       54.93       53.70      1.79 o 
  -4   3  11        0.00        0.14      0.41 o 
  -3   3  11        0.33        0.70      0.37 o 
  -2   3  11       27.71       24.23      0.74 o 
  -1   3  11        1.39        0.82      0.32 o 
   0   3  11        2.84        2.30      0.38 o 
   1   3  11       41.47       45.63      1.26 o 
   2   3  11       20.39       17.41      0.98 o 
   3   3  11        5.76        7.53      0.65 o 
   4   3  11       20.71       24.64      1.14 o 
   5   3  11        7.43        7.41      0.76 o 
  -9   4  11        0.35        0.42      0.56 o 
  -8   4  11        1.76        0.52      0.56 o 
  -7   4  11       32.78       30.24      1.22 o 
  -6   4  11        0.34        0.80      0.49 o 
  -5   4  11        7.26        8.88      1.06 o 
  -4   4  11        1.91        2.15      0.54 o 
  -3   4  11      121.04      122.86      2.17 o 
  -2   4  11       76.75       71.76      2.43 o 
  -1   4  11        0.13       -0.09      0.41 o 
   0   4  11      124.66      126.17      2.20 o 
   1   4  11        2.13        2.78      0.41 o 
   2   4  11       30.21       28.94      1.47 o 
   3   4  11        1.97        2.16      0.64 o 
   4   4  11        1.12        3.50      0.65 o 
  -9   5  11        1.06        1.46      0.78 o 
  -8   5  11        0.01        0.24      0.68 o 
  -7   5  11        3.25        3.12      0.74 o 
  -6   5  11        0.31        0.88      0.64 o 
  -5   5  11       10.96        9.00      0.94 o 
  -4   5  11        0.13       -0.54      0.54 o 
  -3   5  11        5.29        4.39      1.13 o 
  -2   5  11       15.23       12.41      1.00 o 
  -1   5  11       35.81       33.03      1.39 o 
   0   5  11      106.29      102.73      2.29 o 
   1   5  11       66.88       71.96      2.37 o 
   2   5  11       34.14       42.83      2.26 o 
   3   5  11        0.34        1.13      0.99 o 
   4   5  11        4.30        3.81      0.84 o 
  -8   6  11       25.48       26.94      1.32 o 
  -7   6  11       24.99       27.00      1.54 o 
  -6   6  11        0.83       -0.35      0.70 o 
  -5   6  11       20.31       21.60      1.40 o 
  -4   6  11        6.84        9.71      1.34 o 
  -3   6  11        5.07        6.14      0.90 o 
  -2   6  11        3.01        3.10      0.80 o 
  -1   6  11       37.94       42.04      1.74 o 
   0   6  11       74.56       71.15      2.29 o 
   1   6  11       10.50       10.02      0.98 o 
   2   6  11       18.83       20.44      2.04 o 
  -7   7  11       37.75       39.44      1.89 o 
  -6   7  11        3.10        2.84      0.72 o 
  -5   7  11        1.73        1.49      0.64 o 
  -4   7  11        0.07       -0.70      0.70 o 
  -3   7  11        4.38        2.68      0.80 o 
  -2   7  11        8.29        8.11      1.00 o 
  -1   7  11        3.56        2.49      0.69 o 
   0   7  11        0.01        0.10      0.62 o 
   1   7  11       18.54       20.81      1.20 o 
  -5   8  11        1.22       -0.01      0.72 o 
  -4   8  11        0.48       -0.42      0.66 o 
  -3   8  11        0.07        0.07      0.69 o 
  -2   8  11        4.30        3.72      0.79 o 
  -1   8  11        0.75       -0.58      0.87 o 
  -2  -8  12        0.12        0.66      0.47 o 
  -1  -8  12       17.92       12.91      0.87 o 
   0  -8  12       31.34       43.47      1.28 o 
   1  -8  12        6.33        6.93      0.58 o 
  -4  -7  12       52.38       64.92      2.54 o 
  -3  -7  12       19.37       27.65      1.32 o 
  -2  -7  12        1.96        0.96      0.47 o 
  -1  -7  12        0.05        0.29      0.38 o 
   0  -7  12       46.36       51.18      1.31 o 
   1  -7  12       85.20      102.74      1.95 o 
   2  -7  12        0.05       -0.24      0.33 o 
   3  -7  12       12.12       12.67      0.61 o 
  -6  -6  12       45.42       54.08      1.86 o 
  -5  -6  12        0.25       -0.19      0.74 o 
  -4  -6  12       27.29       28.32      1.27 o 
  -3  -6  12        0.84        0.87      0.40 o 
  -2  -6  12       41.20       34.73      1.12 o 
  -1  -6  12        1.50        0.76      0.38 o 
   0  -6  12       48.88       51.77      1.38 o 
   1  -6  12       35.90       28.17      0.78 o 
   2  -6  12       17.03       14.58      0.63 o 
   3  -6  12       31.91       38.32      0.94 o 
   4  -6  12       21.21       26.85      0.67 o 
  -7  -5  12        0.91        1.35      0.57 o 
  -6  -5  12       15.12       15.35      1.02 o 
  -5  -5  12       13.73       19.16      1.04 o 
  -4  -5  12       25.87       25.51      1.26 o 
  -3  -5  12       98.18       97.67      1.97 o 
  -2  -5  12      203.55      202.08      3.25 o 
  -1  -5  12        1.74       -0.04      0.32 o 
   0  -5  12        8.83        7.54      0.44 o 
   1  -5  12       85.96       89.14      1.47 o 
   2  -5  12       69.31       71.94      1.22 o 
   3  -5  12       22.64       21.58      0.69 o 
   4  -5  12       16.88       15.74      0.51 o 
   5  -5  12       93.82       94.02      1.65 o 
  -7  -4  12        0.00       -0.53      0.53 o 
  -6  -4  12       28.44       29.93      1.55 o 
  -5  -4  12      108.82      116.50      2.67 o 
  -4  -4  12       65.61       64.71      1.43 o 
  -3  -4  12        2.40        2.26      0.42 o 
  -2  -4  12      102.21       83.58      1.69 o 
  -1  -4  12      224.54      219.58      3.38 o 
   0  -4  12       93.41       78.00      1.34 o 
   1  -4  12        0.10        0.65      0.25 o 
   2  -4  12       24.51       16.09      0.48 o 
   3  -4  12       81.06       68.90      1.21 o 
   4  -4  12        4.54        2.98      0.28 o 
   5  -4  12        1.25        1.49      0.21 o 
  -8  -3  12        0.18       -0.46      0.59 o 
  -7  -3  12       53.61       52.66      1.67 o 
  -6  -3  12        6.64        7.12      0.75 o 
  -5  -3  12       28.61       26.88      0.93 o 
  -4  -3  12       43.33       41.12      0.99 o 
  -3  -3  12       12.01       12.62      0.54 o 
  -2  -3  12      229.62      211.89      3.31 o 
  -1  -3  12       14.13       12.59      0.55 o 
   0  -3  12       89.97       95.91      1.53 o 
   1  -3  12       59.18       64.56      1.03 o 
   2  -3  12        3.02        5.86      0.33 o 
   3  -3  12       10.28       11.45      0.45 o 
   4  -3  12        0.55        0.56      0.21 o 
   5  -3  12        0.10        0.04      0.21 o 
  -8  -2  12        3.77        5.09      0.74 o 
  -7  -2  12        0.44        0.84      0.54 o 
  -6  -2  12       34.51       36.28      1.30 o 
  -5  -2  12       73.67       72.40      1.53 o 
  -4  -2  12       29.42       25.49      0.76 o 
  -3  -2  12        2.95        1.27      0.30 o 
  -2  -2  12       61.63       69.51      1.23 o 
  -1  -2  12       43.54       37.04      0.98 o 
   0  -2  12       39.10       33.77      0.88 o 
   1  -2  12       40.62       38.81      0.80 o 
   2  -2  12      113.44      108.94      1.59 o 
   3  -2  12        6.39        7.40      0.36 o 
   4  -2  12       22.12       24.42      0.67 o 
   5  -2  12       19.07       24.91      0.84 o 
   6  -2  12       12.54       20.20      0.78 o 
  -9  -1  12        3.59        4.50      0.93 o 
  -8  -1  12        2.35        2.04      0.75 o 
  -7  -1  12        5.11        3.69      0.70 o 
  -6  -1  12        0.44        2.08      0.47 o 
  -5  -1  12       53.83       56.16      1.81 o 
  -4  -1  12        4.09        2.37      0.34 o 
  -3  -1  12       61.78       55.18      1.43 o 
  -2  -1  12      290.35      279.47      3.62 o 
  -1  -1  12       12.99       13.30      0.55 o 
   0  -1  12        3.39        3.21      0.34 o 
   1  -1  12      466.15      470.00      6.50 o 
   2  -1  12       22.48       27.87      0.78 o 
   3  -1  12       30.06       32.45      0.81 o 
   4  -1  12       38.05       46.06      0.89 o 
   5  -1  12       87.66      100.69      2.24 o 
   6  -1  12        4.25        4.76      0.49 o 
  -9   0  12        2.16        2.70      0.66 o 
  -8   0  12        0.76        1.07      0.51 o 
  -7   0  12      124.02      122.36      2.58 o 
  -6   0  12       11.46       13.48      0.81 o 
  -5   0  12        3.02        3.94      0.43 o 
  -4   0  12       48.51       47.03      1.09 o 
  -3   0  12       18.95       18.99      0.64 o 
  -2   0  12       62.00       60.37      1.11 o 
  -1   0  12       87.52       91.28      1.43 o 
   0   0  12        0.46        0.63      0.39 o 
   1   0  12      689.39      680.41     10.82 o 
   2   0  12       36.26       33.75      0.86 o 
   3   0  12      183.11      179.15      4.17 o 
   4   0  12        0.56        0.25      0.28 o 
   5   0  12        1.50        0.43      0.33 o 
  -9   1  12        0.10        1.87      0.84 o 
  -8   1  12      107.37      110.46      3.09 o 
  -7   1  12       64.53       57.84      1.58 o 
  -6   1  12       70.52       67.00      1.67 o 
  -5   1  12       44.50       42.53      1.22 o 
  -4   1  12        0.87        0.05      0.28 o 
  -3   1  12       45.03       51.11      1.03 o 
  -2   1  12        9.49        6.72      0.60 o 
  -1   1  12       91.73       98.67      1.72 o 
   0   1  12        1.52        1.74      0.41 o 
   1   1  12       22.88       21.14      0.90 o 
   2   1  12        7.16        5.60      0.43 o 
   3   1  12        0.94        0.80      0.41 o 
   4   1  12        4.75        6.84      0.62 o 
   5   1  12        0.19        0.05      0.46 o 
  -9   2  12        0.01        0.93      0.78 o 
  -8   2  12        7.15        6.84      1.00 o 
  -7   2  12        2.02        2.29      0.74 o 
  -6   2  12      159.16      166.78      3.94 o 
  -5   2  12        1.54        1.36      0.70 o 
  -4   2  12        4.99        4.44      0.40 o 
  -3   2  12       10.43       12.32      0.73 o 
  -2   2  12      100.60      102.00      1.95 o 
  -1   2  12      135.64      130.96      2.56 o 
   0   2  12      105.07      100.78      1.85 o 
   1   2  12        0.16       -0.33      0.33 o 
   2   2  12       17.33       16.07      1.36 o 
   3   2  12        5.01        4.21      0.57 o 
   4   2  12       38.00       37.11      1.65 o 
   5   2  12        1.36       -0.09      0.52 o 
  -9   3  12        0.38       -0.31      0.74 o 
  -8   3  12        3.96        3.73      1.13 o 
  -7   3  12       15.72       16.77      1.27 o 
  -6   3  12       46.79       44.45      1.79 o 
  -5   3  12        0.14        0.70      0.60 o 
  -4   3  12        6.80        7.32      1.20 o 
  -3   3  12       53.04       49.65      2.27 o 
  -2   3  12      112.48       98.92      1.81 o 
  -1   3  12        8.37        5.78      0.46 o 
   0   3  12        0.21        0.76      0.34 o 
   1   3  12       15.56       14.43      0.81 o 
   2   3  12        5.95        6.64      0.70 o 
   3   3  12        2.50        2.63      0.57 o 
   4   3  12       72.38       83.15      3.69 o 
  -9   4  12        0.05       -0.53      0.53 o 
  -8   4  12        7.94        9.63      1.45 o 
  -7   4  12        2.61        2.50      0.62 o 
  -6   4  12        2.84        2.30      0.57 o 
  -5   4  12       24.98       26.10      1.16 o 
  -4   4  12       36.18       36.34      1.30 o 
  -3   4  12      114.47      111.53      2.54 o 
  -2   4  12        6.36        8.44      0.70 o 
  -1   4  12      101.47      103.76      2.22 o 
   0   4  12       27.97       26.69      1.10 o 
   1   4  12        2.79        1.69      0.57 o 
   2   4  12       32.79       32.78      1.71 o 
   3   4  12        0.31        0.68      0.51 o 
  -8   5  12        8.22        6.78      0.98 o 
  -7   5  12       15.74       15.20      1.24 o 
  -6   5  12        1.49        1.60      0.74 o 
  -5   5  12        5.58        5.43      0.90 o 
  -4   5  12        0.02       -0.07      0.60 o 
  -3   5  12       40.34       37.38      2.04 o 
  -2   5  12       33.32       36.72      2.18 o 
  -1   5  12       30.09       29.94      1.49 o 
   0   5  12       46.61       52.07      3.14 o 
   1   5  12        2.21        0.09      0.70 o 
   2   5  12        6.62        5.56      1.20 o 
   3   5  12        1.94        2.45      1.27 o 
  -7   6  12        3.51        2.05      0.84 o 
  -6   6  12        1.88        1.62      0.80 o 
  -5   6  12        5.27        4.70      1.06 o 
  -4   6  12        8.10        8.29      1.41 o 
  -3   6  12        2.43        2.53      0.78 o 
  -2   6  12        3.59        3.41      0.84 o 
  -1   6  12        8.64        8.20      1.34 o 
   0   6  12        1.22        1.70      0.78 o 
   1   6  12        3.23        3.24      1.27 o 
  -6   7  12        1.79       -0.40      0.74 o 
  -5   7  12        2.47        1.58      0.84 o 
  -4   7  12        3.94        3.64      0.94 o 
  -3   7  12        0.00       -0.28      0.70 o 
  -2   7  12        7.15        6.08      1.04 o 
  -1   7  12       12.32        9.86      1.14 o 
   0   7  12        6.30        3.85      0.75 o 
  -3  -7  13       68.24       78.93      2.52 o 
  -2  -7  13        6.31        5.66      0.62 o 
  -1  -7  13       13.37       16.54      0.84 o 
   0  -7  13        1.83        0.75      0.42 o 
   1  -7  13        7.89        6.83      0.55 o 
   2  -7  13        4.83        5.93      0.49 o 
  -5  -6  13       11.31        7.65      1.10 o 
  -4  -6  13       34.71       38.93      1.54 o 
  -3  -6  13        0.08       -0.20      0.47 o 
  -2  -6  13       80.20       84.29      2.34 o 
  -1  -6  13       13.47       10.79      0.65 o 
   0  -6  13        0.14        0.11      0.35 o 
   1  -6  13       21.29       17.41      0.67 o 
   2  -6  13      108.64      106.03      1.95 o 
   3  -6  13        2.84        1.69      0.35 o 
  -6  -5  13        4.30        3.71      0.94 o 
  -5  -5  13        6.61        6.53      1.00 o 
  -4  -5  13       24.25       23.54      1.63 o 
  -3  -5  13        0.45        0.35      0.42 o 
  -2  -5  13        1.32       -0.03      0.38 o 
  -1  -5  13       18.84       23.00      0.92 o 
   0  -5  13      108.99      126.97      2.22 o 
   1  -5  13        4.60        4.42      0.37 o 
   2  -5  13        9.58       12.73      0.61 o 
   3  -5  13       39.69       47.78      1.16 o 
   4  -5  13       10.71       14.22      0.54 o 
  -7  -4  13       20.76       27.09      1.32 o 
  -6  -4  13       54.04       59.02      1.75 o 
  -5  -4  13        3.02        3.19      0.58 o 
  -4  -4  13        6.32        6.86      1.02 o 
  -3  -4  13       94.09       93.22      1.86 o 
  -2  -4  13        2.37        0.83      0.37 o 
  -1  -4  13        6.74        7.82      0.57 o 
   0  -4  13       27.56       26.05      0.75 o 
   1  -4  13        0.59        0.42      0.27 o 
   2  -4  13        1.30        2.13      0.31 o 
   3  -4  13        0.82        1.60      0.33 o 
   4  -4  13        0.00        0.62      0.24 o 
  -7  -3  13        8.61        8.18      0.82 o 
  -6  -3  13       33.68       34.50      1.34 o 
  -5  -3  13       79.14       81.27      1.83 o 
  -4  -3  13       14.92       15.26      0.71 o 
  -3  -3  13        9.58        5.69      0.51 o 
  -2  -3  13        8.63        5.44      0.49 o 
  -1  -3  13        0.01        0.22      0.33 o 
   0  -3  13      125.60      128.44      1.96 o 
   1  -3  13       25.73       29.56      0.74 o 
   2  -3  13       17.01       14.67      0.58 o 
   3  -3  13       84.86       92.29      1.84 o 
   4  -3  13       42.21       46.88      1.16 o 
   5  -3  13        0.06       -0.26      0.26 o 
  -8  -2  13        3.12        3.72      0.70 o 
  -7  -2  13        0.35        0.67      0.53 o 
  -6  -2  13       14.84       21.20      1.11 o 
  -5  -2  13        6.07        4.32      0.47 o 
  -4  -2  13        6.04        6.03      0.59 o 
  -3  -2  13        0.03       -0.28      0.28 o 
  -2  -2  13      185.84      177.97      2.87 o 
  -1  -2  13        4.73        2.98      0.40 o 
   0  -2  13       10.28        6.57      0.44 o 
   1  -2  13       18.61       14.90      0.63 o 
   2  -2  13       78.77       73.54      1.37 o 
   3  -2  13        6.89        4.87      0.38 o 
   4  -2  13        3.93        3.42      0.43 o 
   5  -2  13       47.13       43.14      1.16 o 
  -8  -1  13       11.47       12.82      0.93 o 
  -7  -1  13        6.84        6.77      0.75 o 
  -6  -1  13        3.02        4.17      0.59 o 
  -5  -1  13       54.99       49.56      1.67 o 
  -4  -1  13       65.35       60.23      1.31 o 
  -3  -1  13       29.35       27.24      0.77 o 
  -2  -1  13       31.11       27.89      1.08 o 
  -1  -1  13      101.32       95.80      1.79 o 
   0  -1  13      290.40      288.73      4.76 o 
   1  -1  13        9.78        9.91      0.55 o 
   2  -1  13       20.21       19.69      0.70 o 
   3  -1  13        2.02        3.24      0.37 o 
   4  -1  13       31.58       38.96      0.89 o 
   5  -1  13        5.62        5.19      0.49 o 
  -8   0  13        1.68        1.39      0.54 o 
  -7   0  13       82.78       87.43      2.11 o 
  -6   0  13        8.78       10.29      0.74 o 
  -5   0  13       31.86       33.42      1.13 o 
  -4   0  13        5.39        3.56      0.41 o 
  -3   0  13      123.28      128.19      1.96 o 
  -2   0  13       10.87       10.02      0.62 o 
  -1   0  13        0.60        0.71      0.39 o 
   0   0  13      306.76      322.00      9.19 o 
   1   0  13       94.56       99.47      2.18 o 
   2   0  13        2.22        1.55      0.35 o 
   3   0  13       23.99       23.18      0.70 o 
   4   0  13       14.70       18.28      0.77 o 
   5   0  13        0.28        0.21      0.50 o 
  -8   1  13        7.38        9.73      1.10 o 
  -7   1  13       41.74       44.43      2.82 o 
  -6   1  13       16.19       10.64      1.69 o 
  -5   1  13        0.75        0.79      0.41 o 
  -4   1  13       15.40       14.47      0.70 o 
  -3   1  13       47.55       41.34      0.95 o 
  -2   1  13        0.21        0.24      0.34 o 
  -1   1  13       39.65       39.35      1.22 o 
   0   1  13       16.58       15.47      0.81 o 
   1   1  13       48.35       47.06      1.33 o 
   2   1  13       17.92       18.42      0.92 o 
   3   1  13       14.77       21.00      0.96 o 
   4   1  13       23.57       29.22      1.16 o 
  -8   2  13        0.82        0.14      0.80 o 
  -7   2  13       77.15       75.77      3.45 o 
  -6   2  13       33.94       33.66      1.59 o 
  -5   2  13       22.03       15.41      1.14 o 
  -4   2  13        0.00       -0.39      0.43 o 
  -3   2  13       34.31       30.40      1.31 o 
  -2   2  13       82.55       84.38      1.67 o 
  -1   2  13      212.01      205.23      3.18 o 
   0   2  13       13.34       13.02      0.66 o 
   1   2  13        1.94        0.88      0.38 o 
   2   2  13       14.97       12.15      0.76 o 
   3   2  13        8.04        7.51      0.68 o 
   4   2  13        1.39        0.97      0.54 o 
  -8   3  13        8.12        8.43      1.10 o 
  -7   3  13       52.08       55.47      2.09 o 
  -6   3  13        2.08        2.51      0.74 o 
  -5   3  13        2.14        1.27      0.70 o 
  -4   3  13       38.78       38.95      1.64 o 
  -3   3  13       47.98       49.60      1.46 o 
  -2   3  13       78.14       77.90      1.61 o 
  -1   3  13        4.61        4.34      0.46 o 
   0   3  13       47.84       45.25      1.38 o 
   1   3  13        1.55        1.61      0.51 o 
   2   3  13        0.02       -0.46      0.46 o 
   3   3  13       30.90       32.86      1.35 o 
  -8   4  13        2.74        2.93      0.75 o 
  -7   4  13        0.43       -0.28      0.60 o 
  -6   4  13       10.91       11.79      1.38 o 
  -5   4  13        1.92        1.70      0.76 o 
  -4   4  13      153.06      154.64      3.09 o 
  -3   4  13       22.02       20.17      2.30 o 
  -2   4  13        0.48       -0.22      0.51 o 
  -1   4  13        0.58        0.46      0.47 o 
   0   4  13        9.84        9.85      0.94 o 
   1   4  13       11.91       13.46      1.14 o 
   2   4  13        0.30        1.19      0.68 o 
   3   4  13        0.41        0.22      0.92 o 
  -7   5  13        5.15        6.44      0.94 o 
  -6   5  13        3.24        4.59      0.90 o 
  -5   5  13        2.63        2.77      0.85 o 
  -4   5  13        0.01       -0.64      0.64 o 
  -3   5  13        0.04       -0.63      0.92 o 
  -2   5  13        1.35        0.60      0.64 o 
  -1   5  13        4.21        3.14      0.74 o 
   0   5  13        1.60        0.00      0.99 o 
   1   5  13        3.87        2.87      0.84 o 
   2   5  13        0.42        0.79      0.74 o 
  -6   6  13        4.93        5.26      1.00 o 
  -5   6  13        2.92        3.60      0.90 o 
  -4   6  13        4.89        4.55      0.90 o 
  -3   6  13        0.12       -0.70      0.70 o 
  -2   6  13        9.37        8.23      1.04 o 
  -1   6  13        0.42        0.42      0.68 o 
   0   6  13       40.79       39.47      2.82 o 
  -4   7  13        1.82       -0.78      1.20 o 
  -3   7  13        2.96        1.67      0.84 o 
  -3  -6  14       10.71        7.61      0.82 o 
  -2  -6  14        2.34        0.70      0.53 o 
  -1  -6  14       18.40       10.22      0.70 o 
   0  -6  14       64.13       66.96      1.55 o 
   1  -6  14       21.72       21.61      1.00 o 
   2  -6  14        8.92       12.50      0.67 o 
  -5  -5  14       24.23       27.97      3.95 o 
  -4  -5  14        0.03       -0.12      0.56 o 
  -3  -5  14       52.79       57.34      1.51 o 
  -2  -5  14       28.11       31.45      1.20 o 
  -1  -5  14        1.47        0.68      0.39 o 
   0  -5  14       12.31       17.55      0.80 o 
   1  -5  14       49.43       46.21      1.04 o 
   2  -5  14       10.61       12.40      0.63 o 
   3  -5  14       40.66       45.94      1.52 o 
  -6  -4  14        7.10        7.72      1.90 o 
  -5  -4  14       23.28       25.99      1.76 o 
  -4  -4  14        0.04       -0.42      0.49 o 
  -3  -4  14       77.00       70.99      1.66 o 
  -2  -4  14        8.63        7.05      0.57 o 
  -1  -4  14       17.59       19.01      0.84 o 
   0  -4  14       42.07       33.66      1.02 o 
   1  -4  14       12.77        9.72      0.49 o 
   2  -4  14       19.15       25.18      0.92 o 
   3  -4  14        3.55        4.72      0.43 o 
  -7  -3  14       12.62       10.13      0.89 o 
  -6  -3  14       12.61       13.16      0.91 o 
  -5  -3  14       36.32       39.95      1.39 o 
  -4  -3  14       10.04       10.85      0.81 o 
  -3  -3  14        1.06        0.09      0.39 o 
  -2  -3  14      132.13      132.20      2.38 o 
  -1  -3  14      152.97      161.71      2.74 o 
   0  -3  14        4.92        7.07      0.63 o 
   1  -3  14        2.53        2.42      0.35 o 
   2  -3  14       88.95      100.13      1.76 o 
   3  -3  14        5.92        8.61      0.57 o 
   4  -3  14        0.51        0.01      0.40 o 
  -7  -2  14       27.20       29.97      1.35 o 
  -6  -2  14       23.35       24.31      2.01 o 
  -5  -2  14        0.05       -0.49      0.58 o 
  -4  -2  14       12.34       13.82      0.70 o 
  -3  -2  14       16.59       17.62      0.81 o 
  -2  -2  14       56.53       56.29      1.34 o 
  -1  -2  14       63.09       72.46      1.53 o 
   0  -2  14       71.34       75.83      1.56 o 
   1  -2  14       19.69       23.67      0.90 o 
   2  -2  14        0.06        0.25      0.30 o 
   3  -2  14        2.29        2.29      0.41 o 
   4  -2  14        5.62        4.51      0.49 o 
  -7  -1  14       42.44       48.87      1.60 o 
  -6  -1  14       33.05       36.31      1.32 o 
  -5  -1  14        0.74        0.03      0.44 o 
  -4  -1  14       14.34       14.21      0.83 o 
  -3  -1  14       24.68       22.20      0.89 o 
  -2  -1  14       81.79       81.01      2.10 o 
  -1  -1  14        0.13       -0.21      0.35 o 
   0  -1  14        4.01        3.95      0.51 o 
   1  -1  14        3.43        2.09      0.43 o 
   2  -1  14        3.16        4.83      0.44 o 
   3  -1  14        3.00        1.86      0.37 o 
   4  -1  14        4.27        5.63      0.63 o 
  -8   0  14       19.24       16.98      1.38 o 
  -7   0  14        0.86        1.31      0.74 o 
  -6   0  14        3.89        5.26      0.64 o 
  -5   0  14       12.51       13.11      0.82 o 
  -4   0  14        4.40        4.35      0.47 o 
  -3   0  14       77.26       71.27      1.34 o 
  -2   0  14       21.27       25.38      0.90 o 
  -1   0  14        7.35        7.80      0.68 o 
   0   0  14        5.50        4.81      0.60 o 
   1   0  14      104.58      102.28      2.17 o 
   2   0  14        0.00        0.66      0.42 o 
   3   0  14       23.14       21.13      0.85 o 
   4   0  14       32.08       31.32      1.16 o 
  -8   1  14        3.28        4.36      0.94 o 
  -7   1  14        3.12        2.14      0.84 o 
  -6   1  14       22.89       22.44      1.38 o 
  -5   1  14        0.07       -0.18      0.57 o 
  -4   1  14        1.56        0.49      0.36 o 
  -3   1  14        7.19        7.37      0.53 o 
  -2   1  14       15.62       14.59      0.87 o 
  -1   1  14       15.24       13.16      1.02 o 
   0   1  14       36.97       42.08      1.33 o 
   1   1  14       88.36       89.87      1.78 o 
   2   1  14       22.63       26.61      0.95 o 
   3   1  14       13.70       13.16      0.84 o 
  -8   2  14        1.18        1.68      1.34 o 
  -7   2  14       39.82       41.27      2.75 o 
  -6   2  14       26.36       27.99      1.54 o 
  -5   2  14        0.40        0.01      0.57 o 
  -4   2  14       47.00       45.63      1.90 o 
  -3   2  14        0.57        0.11      0.47 o 
  -2   2  14       56.63       57.96      1.53 o 
  -1   2  14       86.72       95.68      2.29 o 
   0   2  14       47.98       45.17      1.23 o 
   1   2  14       17.91       20.56      2.43 o 
   2   2  14       11.42        9.96      0.78 o 
   3   2  14        7.74        8.06      0.92 o 
  -7   3  14        3.60        5.12      0.94 o 
  -6   3  14       51.59       49.64      2.96 o 
  -5   3  14       13.24       12.67      1.20 o 
  -4   3  14        1.59        2.05      0.74 o 
  -3   3  14      137.01      146.35      4.31 o 
  -2   3  14        2.30        3.21      0.50 o 
  -1   3  14       13.78       18.28      1.00 o 
   0   3  14       21.35       17.87      1.55 o 
   1   3  14        0.72        0.28      0.80 o 
   2   3  14        0.11       -0.09      0.51 o 
  -7   4  14        6.45        7.55      0.90 o 
  -6   4  14       12.05       12.94      1.00 o 
  -5   4  14       20.15       20.98      1.73 o 
  -4   4  14        1.76        2.38      0.65 o 
  -3   4  14       35.57       34.12      1.97 o 
  -2   4  14        2.88        4.30      1.06 o 
  -1   4  14        3.38        5.12      0.85 o 
   0   4  14        2.71        3.14      2.04 o 
   1   4  14        7.09        6.92      0.94 o 
  -6   5  14        3.58        3.45      0.90 o 
  -5   5  14       19.82       20.07      1.44 o 
  -4   5  14       10.72       10.56      1.14 o 
  -3   5  14        1.80        2.70      1.13 o 
  -2   5  14        0.10        1.05      0.68 o 
  -1   5  14        6.49        5.22      1.41 o 
   0   5  14        0.25       -0.42      1.13 o 
  -4   6  14        3.47        1.72      0.84 o 
  -3   6  14       11.96       10.51      1.27 o 
  -2   6  14        0.53       -0.36      0.92 o 
  -3  -5  15       15.56       18.02      1.08 o 
  -2  -5  15       10.59       15.93      0.88 o 
  -1  -5  15        1.03       -0.02      0.39 o 
   0  -5  15        0.57        1.48      0.42 o 
   1  -5  15        9.09       12.03      0.69 o 
  -5  -4  15       34.40       33.53      1.89 o 
  -4  -4  15        1.53        1.59      0.59 o 
  -3  -4  15        0.63        0.17      0.43 o 
  -2  -4  15       38.63       46.23      1.30 o 
  -1  -4  15       69.31       74.57      1.68 o 
   0  -4  15        0.01       -0.18      0.38 o 
   1  -4  15       11.37       13.77      0.71 o 
   2  -4  15        7.67        6.96      0.57 o 
  -6  -3  15        8.27        8.77      1.08 o 
  -5  -3  15       12.51       13.20      1.24 o 
  -4  -3  15       64.00       66.63      1.89 o 
  -3  -3  15       70.72       68.38      1.62 o 
  -2  -3  15        9.79        8.21      0.65 o 
  -1  -3  15        0.51       -0.07      0.45 o 
   0  -3  15       45.38       47.99      1.27 o 
   1  -3  15        0.53        1.17      0.41 o 
   2  -3  15        0.93        1.04      0.33 o 
  -6  -2  15       25.83       26.15      2.64 o 
  -5  -2  15        3.45        2.89      0.74 o 
  -4  -2  15        1.33        0.24      0.47 o 
  -3  -2  15      102.82      100.68      2.03 o 
  -2  -2  15       51.30       63.96      1.49 o 
  -1  -2  15        0.15       -0.35      0.35 o 
   0  -2  15       10.58       14.30      0.81 o 
   1  -2  15        8.74       13.55      0.76 o 
   2  -2  15        2.37        1.93      0.46 o 
   3  -2  15       38.22       34.79      1.13 o 
  -7  -1  15        6.47        6.34      0.81 o 
  -6  -1  15        5.76        3.53      0.63 o 
  -5  -1  15       23.54       26.33      1.73 o 
  -4  -1  15        2.90        2.30      0.56 o 
  -3  -1  15        0.03       -0.07      0.38 o 
  -2  -1  15        6.47        7.12      0.58 o 
  -1  -1  15       53.64       55.38      1.36 o 
   0  -1  15        0.01       -0.37      0.37 o 
   1  -1  15       43.05       46.87      1.35 o 
   2  -1  15        1.06        1.19      0.43 o 
   3  -1  15        7.50       10.36      0.70 o 
  -7   0  15        0.71        0.09      0.78 o 
  -6   0  15        0.18       -0.10      0.68 o 
  -5   0  15       51.60       48.71      1.51 o 
  -4   0  15       74.73       74.22      2.09 o 
  -3   0  15        0.12        0.15      0.47 o 
  -2   0  15       23.12       27.62      0.97 o 
  -1   0  15       11.13       12.77      0.84 o 
   0   0  15       26.87       24.57      1.08 o 
   1   0  15        4.36        3.56      0.61 o 
   2   0  15       13.92       17.66      0.81 o 
  -7   1  15       18.35       21.77      1.54 o 
  -6   1  15        0.84        2.11      0.78 o 
  -5   1  15       10.98       12.03      1.41 o 
  -4   1  15        8.27       10.71      1.20 o 
  -3   1  15       82.65       86.81      2.59 o 
  -2   1  15        1.08        1.20      0.58 o 
  -1   1  15        2.51        3.16      0.56 o 
   0   1  15      116.65      123.77      2.63 o 
   1   1  15        6.94        6.00      0.58 o 
   2   1  15       12.58       11.42      0.81 o 
  -7   2  15       36.04       41.02      1.99 o 
  -6   2  15        7.32        6.07      0.94 o 
  -5   2  15        6.74        5.37      0.84 o 
  -4   2  15        3.87        3.44      0.74 o 
  -3   2  15       35.96       41.79      1.44 o 
  -2   2  15       14.65       18.69      3.17 o 
  -1   2  15       32.76       36.98      1.38 o 
   0   2  15        6.89        7.52      0.67 o 
   1   2  15        0.42        0.05      0.49 o 
   2   2  15        0.12       -0.19      0.47 o 
  -6   3  15        0.09        0.45      0.74 o 
  -5   3  15        3.89        5.63      0.94 o 
  -4   3  15       11.58       12.12      1.08 o 
  -3   3  15        0.00        0.10      0.51 o 
  -2   3  15       23.17       20.07      1.11 o 
  -1   3  15       12.38       11.12      1.69 o 
   0   3  15       31.29       36.57      2.18 o 
   1   3  15        4.05        3.26      0.80 o 
  -6   4  15        0.23       -0.65      0.65 o 
  -5   4  15        0.09       -0.57      0.57 o 
  -4   4  15       10.58        8.84      0.89 o 
  -3   4  15       13.94       12.66      2.89 o 
  -2   4  15        1.49        0.85      1.13 o 
  -1   4  15       11.84       14.38      1.83 o 
   0   4  15       14.93       13.17      2.89 o 
  -4   5  15       10.65        9.44      1.14 o 
  -3   5  15        0.01        1.07      0.74 o 
  -3  -4  16      100.50      121.10      2.79 o 
  -2  -4  16       23.44       37.15      1.25 o 
  -1  -4  16        1.44        1.64      0.57 o 
  -4  -3  16        0.52        0.23      0.59 o 
  -3  -3  16        1.03        0.85      0.54 o 
  -2  -3  16        8.51        7.14      0.63 o 
  -1  -3  16       17.21       17.28      0.96 o 
   0  -3  16       41.08       46.61      1.40 o 
   1  -3  16        0.01        0.22      0.55 o 
  -5  -2  16        1.19        0.62      0.70 o 
  -4  -2  16       10.01        7.02      0.76 o 
  -3  -2  16        6.42        7.89      0.76 o 
  -2  -2  16       32.02       33.51      1.16 o 
  -1  -2  16        0.59        1.09      0.43 o 
   0  -2  16        1.36        1.32      0.58 o 
   1  -2  16       34.16       40.14      1.69 o 
  -5  -1  16       29.10       38.57      1.90 o 
  -4  -1  16        8.11        7.23      0.72 o 
  -3  -1  16        0.36       -0.01      0.47 o 
  -2  -1  16        0.12        0.14      0.45 o 
  -1  -1  16       21.98       19.02      1.00 o 
   0  -1  16       63.05       64.45      2.50 o 
   1  -1  16        1.76        1.09      0.59 o 
  -6   0  16       11.57       11.07      1.14 o 
  -5   0  16       23.79       24.24      2.26 o 
  -4   0  16       16.08       21.99      2.11 o 
  -3   0  16        0.02        0.30      0.47 o 
  -2   0  16        8.65        8.77      0.78 o 
  -1   0  16       22.97       27.28      1.22 o 
   0   0  16        4.91        6.74      0.70 o 
   1   0  16        1.33        3.20      0.59 o 
  -6   1  16       38.71       46.28      2.03 o 
  -5   1  16        1.46        2.41      1.20 o 
  -4   1  16       26.61       30.73      2.54 o 
  -3   1  16        5.42        3.28      0.80 o 
  -2   1  16       19.62       23.96      1.50 o 
  -1   1  16        3.59        3.40      0.59 o 
   0   1  16        0.45        1.60      0.57 o 
   1   1  16        1.85        2.46      0.67 o 
  -5   2  16        0.63       -0.68      0.68 o 
  -4   2  16        6.96        7.19      1.55 o 
  -3   2  16       23.57       23.68      2.11 o 
  -2   2  16        2.77        2.29      0.74 o 
  -1   2  16        0.07        0.03      0.92 o 
   0   2  16       16.05       14.51      0.97 o 
  -4   3  16       22.85       23.32      1.64 o 
  -3   3  16       15.01       18.81      1.50 o 
  -2   3  16       21.85       23.89      1.64 o 
  -1   3  16       55.31       61.55      3.81 o 
  -3  -1  17       44.91       47.07      1.59 o 
  -2  -1  17       27.01       32.15      1.69 o 
  -3   0  17        0.00       -0.48      0.92 o 
  -2   0  17       17.47       19.14      1.40 o 
                                                 
